# Supplementary material for: Transcriptional profile of maize roots under acid soil growth
Source: BMC Plant Biol. 2010 Sep 9;10:196. doi: 10.1186/1471-2229-10-196 (PMC2956545; doi:10.1186/1471-2229-10-196)
Supplement: Additional file 2 — Table S1: Genes differentially expressed in Cat100-6 after one day of acid soil treatment. FDR = 10% and DE ≤ 1. Table S2: Genes differentially expressed in Cat100-6 after three days of acid soil treatment. FDR = 10% and DE ≤ 1. Table S3: Genes differentially expressed in S1587-17 after one day of acid soil treatment. FDR = 10% and DE ≤ 1. Table S4: Genes differentially expressed in S1587-17 after three days of acid soil treatment. FDR = 10% and DE ≤ 1. Table S5: Genes that were differentially expressed in Cat100-6 grown both in soil (this work) and hydroponics [27] and in S1587-17 grown in soil (this work) and L53 in hydroponics [27]. Table S6: Primers designed for real-time qPCR. [file 1471-2229-10-196-S2.XLSX]

## Sheet: Table S1
Table S1: Genes differentially expressed in Cat100-6 after one day of acid soil treatment. FDR = 10% and DE ≤ 1
Gene ID	DE	Qvalue	Sequence Description	Hit description	Hit Accetion	E-Value	Similarity	Score	GOs IDs	GO biological process	GO cellular component	GO molecular function	Enzyme Codes	InterProScan
Zm.125.1.S1_at	2.37007	0.0692988	nitrate reductase	gi|730141|sp|P39871.1|NIA2_MAIZERecName: Full=Nitrate reductase [NAD(P)H]; Short=NR >gi|22377|emb|CAA45776.1| nitrate reductase (NAD(P)H) [Zea mays]	P39871	4.3011e-49	100	196.823	46872,42128,16491,50463,30151,5506,6118,20037,46914,50660,46857,9703,9536	nitrate assimilation; electron transport;	plastid;	iron ion binding; molybdenum ion binding; heme binding; nitrate reductase [NAD(P)H] activity; FAD binding;	EC:1.7.1.2	IPR001433; noIPR
Zm.19066.1.S1_at	1.99572	0.0692988	glutamate decarboxylase	gi|223945009|gb|ACN26588.1|unknown [Zea mays]	ACN26588	2.43612e-12	91	69.3218						no IPS match
Zm.17306.1.A1_at	1.82815	0.0692988	multidrug resistance protein / phosphate import ATP-binding protein pstB 1	gi|195658785|gb|ACG48860.1|phosphate import ATP-binding protein pstB 1 [Zea mays]	ACG48860	4.25523e-09	100	63.929	16887,5524,6817,166,16020,5315,17111,15114					no IPS match
Zm.11852.1.A1_a_at	1.74035	0.0692988	---NA---											noIPR
Zm.13437.2.S1_at	1.71178	0.0692988	fructose-bisphosphate 1-phosphohydrolase	gi|194706594|gb|ACF87381.1|unknown [Zea mays]	ACF87381	3.9717e-63	78	243.432	5737,16787,5975,42578,42132			phosphoric ester hydrolase activity;		IPR000146; noIPR
Zm.1416.1.S1_at	1.29334	0.0692988	mitochondrial 2-oxoglutarate/malate carrier protein	gi|195640804|gb|ACG39870.1|mitochondrial 2-oxoglutarate/malate carrier protein [Zea mays]	ACG39870	1.12082e-25	100	119.013	5739,5488,16021,6839,16020,5743,6810,5215	mitochondrial transport;	mitochondrial inner membrane; integral to membrane;	binding; transporter activity;		IPR001993; IPR018108; noIPR
Zm.10003.1.A1_at	1.21734	0.0692988	---NA---	gi|195649281|gb|ACG44108.1|hypothetical protein [Zea mays]	ACG44108	6.27549e-29	91	130.183						no IPS match
Zm.13994.1.A1_at	1.17041	0.0696524	metal tolerance protein	gi|223944355|gb|ACN26261.1|unknown [Zea mays]	ACN26261	3.81446e-52	100	207.223	16020,8324,6812	cation transport;	membrane;	cation transmembrane transporter activity;		IPR002524

## Sheet: Table S2
Table S2: Genes differentially expressed in Cat100-6 after three days of acid soil treatment. FDR = 10% and DE ≤ 1.
GeneID	DE	Qvalue	Sequence Description	Hit description	Hit Accetion	E-Value	Similarity	Score	GOs IDs	GO biological process	GO cellular component	GO molecular function	Enzyme Codes	InterProScan
Zm.847.1.S1_at	2.44921	0.0841695	chitinase	gi|162459352|ref|NP_001105314.1|acidic class I chitinase [Zea mays] >gi|168445|gb|AAA62421.1| acidic class I chitinase	NP_001105314	1.97831e-46	94	187.963	6032,8061,4568,16998	chitin catabolic process; cell wall catabolic process;		chitinase activity; chitin binding;	EC:3.2.1.14	IPR000726; noIPR
Zm.17306.1.A1_at	2.43657	0.0225087	multidrug resistance protein / phosphate import ATP-binding protein pstB 1	gi|195658785|gb|ACG48860.1|phosphate import ATP-binding protein pstB 1 [Zea mays]	ACG48860	4.25523e-09	100	63.929	16887,5524,6817,166,16020,5315,17111,15114					no IPS match
Zm.19066.1.S1_at	2.40066	0.0225087	glutamate decarboxylase	gi|223945009|gb|ACN26588.1|unknown [Zea mays]	ACN26588	2.43612e-12	91	69.3218						no IPS match
ZmAffx.457.1.A1_at	2.30128	0.0225087	---NA---											no IPS match
Zm.1495.1.A1_at	2.28029	0.0333201	asr protein	gi|163838700|ref|NP_001106235.1|Asr protein [Zea mays] >gi|157965461|gb|ABW06772.1| Asr protein [Zea mays] >gi|194704628|gb|ACF86398.1| unknown [Zea mays]	NP_001106235	5.22481e-07	100	56.9954						IPR003496; noIPR
Zm.1458.1.S1_at	2.13627	0.0225087	---NA---	gi|195615874|gb|ACG29767.1|hypothetical protein [Zea mays]	ACG29767	1.50296e-30	97	135.191	16023		cytoplasmic membrane-bounded vesicle;			noIPR
Zm.9601.1.A1_at	1.94632	0.0225087	---NA---											no IPS match
Zm.3537.1.A1_at	1.89687	0.0225087	---NA---	gi|224032335|gb|ACN35243.1|unknown [Zea mays]	ACN35243	3.96978e-47	98	190.274						noIPR
Zm.11852.1.A1_a_at	1.87362	0.0225087	---NA---											noIPR
Zm.10267.1.A1_at	1.86164	0.0225087	regulator of gene silencing											no IPS match
Zm.4202.1.A1_at	1.7415	0.0225087	heavy-metal-associated domain-containing expressed	gi|125542107|gb|EAY88246.1|hypothetical protein OsI_09697 [Oryza sativa Indica Group]	EAY88246	3.60457e-16	98	87.4261	16023,46872,30001	metal ion transport;	cytoplasmic membrane-bounded vesicle;	metal ion binding;		IPR006121; noIPR
Zm.125.1.S1_at	1.70839	0.0553522	nitrate reductase	gi|730141|sp|P39871.1|NIA2_MAIZERecName: Full=Nitrate reductase [NAD(P)H]; Short=NR >gi|22377|emb|CAA45776.1| nitrate reductase (NAD(P)H) [Zea mays]	P39871	4.3011e-49	100	196.823	46872,42128,16491,50463,30151,5506,6118,20037,46914,50660,46857,9703,9536	nitrate assimilation; electron transport;	plastid;	iron ion binding; molybdenum ion binding; heme binding; nitrate reductase [NAD(P)H] activity; FAD binding;	EC:1.7.1.2	IPR001433; noIPR
Zm.3371.1.A1_at	1.69603	0.027301	o-methyltransferase zrp4	gi|224033401|gb|ACN35776.1|unknown [Zea mays]	ACN35776	2.59785e-68	99	260.766	8168,16740,46983,8171			O-methyltransferase activity; protein dimerization activity;		IPR001077; noIPR
Zm.13994.1.A1_at	1.61437	0.0225087	metal tolerance protein	gi|223944355|gb|ACN26261.1|unknown [Zea mays]	ACN26261	3.81446e-52	100	207.223	16020,8324,6812	cation transport;	membrane;	cation transmembrane transporter activity;		IPR002524
Zm.8215.1.A1_at	1.60783	0.0225087	gdsl-motif lipase hydrolase family protein	gi|224032325|gb|ACN35238.1|unknown [Zea mays]	ACN35238	2.14614e-63	99	244.588	16023,3824,6629,4091		cytoplasmic membrane-bounded vesicle;	carboxylesterase activity;	EC:3.1.1.0; EC:3.1.1.1	no IPS match
Zm.13437.2.S1_at	1.58997	0.0225087	fructose-bisphosphate 1-phosphohydrolase	gi|194706594|gb|ACF87381.1|unknown [Zea mays]	ACF87381	3.9717e-63	78	243.432	5737,16787,5975,42578,42132			phosphoric ester hydrolase activity;		IPR000146; noIPR
Zm.7453.1.A1_at	1.57495	0.0225087	glycosyl hydrolase family 1 expressed	gi|223950427|gb|ACN29297.1|unknown [Zea mays]	ACN29297	3.91393e-42	91	173.711	16023,4553,5975,12505	carbohydrate metabolic process;	endomembrane system; cytoplasmic membrane-bounded vesicle;	hydrolase activity, hydrolyzing O-glycosyl compounds;	EC:3.2.1.0	noIPR
Zm.12391.1.S1_at	1.56498	0.0480283	class iv chitinase	gi|195641530|gb|ACG40233.1|endochitinase PR4 precursor [Zea mays] >gi|223947337|gb|ACN27752.1| unknown [Zea mays]	ACG40233	6.0991e-80	99	299.286	16023,6032,51707,4568,16998,8061,16787,8152,16798	chitin catabolic process; cell wall catabolic process; response to other organism;	cytoplasmic membrane-bounded vesicle;	chitinase activity; chitin binding;	EC:3.2.1.14	IPR000726; noIPR
Zm.3573.1.A1_at	1.5542	0.0225087	peroxidase 54 precursor	gi|195622328|gb|ACG32994.1|peroxidase 54 precursor [Zea mays]	ACG32994	3.44021e-60	100	234.187	16023,4601,46872,20037,16491,5509,5506,6118,6979,42744	response to oxidative stress;	cytoplasmic membrane-bounded vesicle;	metal ion binding; cation binding; peroxidase activity;	EC:1.11.1.7	no IPS match
Zm.19227.1.S1_at	1.48448	0.027301	pod-specific dehydrogenase sac25 / retinol dehydrogenase 11	gi|195641866|gb|ACG40401.1|retinol dehydrogenase 11 [Zea mays]	ACG40401	4.50348e-52	97	207.223	16491,8152,5488,3824	metabolic process;		oxidoreductase activity;		IPR001589; IPR002198; noIPR
Zm.12550.1.A1_at	1.46559	0.0664977	---NA---	gi|195619224|gb|ACG31442.1|hypothetical protein [Zea mays]	ACG31442	2.45581e-24	75	86.6557						no IPS match
Zm.17951.1.A1_at	1.40607	0.0882988	---NA---	gi|195642656|gb|ACG40796.1|hypothetical protein [Zea mays]	ACG40796	3.1039e-23	92	110.923						noIPR
Zm.130.1.S1_at	1.37604	0.0395547	---NA---											noIPR
Zm.1416.1.S1_at	1.36176	0.0225087	mitochondrial 2-oxoglutarate/malate carrier protein	gi|195640804|gb|ACG39870.1|mitochondrial 2-oxoglutarate/malate carrier protein [Zea mays]	ACG39870	1.12082e-25	100	119.013	5739,5488,16021,6839,16020,5743,6810,5215	mitochondrial transport;	mitochondrial inner membrane; integral to membrane;	binding; transporter activity;		IPR001993; IPR018108; noIPR
Zm.11803.1.A1_at	1.35448	0.0577068	---NA---											noIPR
Zm.1779.1.A1_at	1.34376	0.0225087	protein kinase domain containing expressed	gi|222615778|gb|EEE51910.1|hypothetical protein OsJ_33512 [Oryza sativa Japonica Group]	EEE51910	0.000315548	68	47.7506	16023					noIPR
Zm.17764.1.S1_at	1.30881	0.0841695	---NA---											no IPS match
Zm.11852.2.A1_x_at	1.2732	0.0711425	---NA---											noIPR
Zm.8742.1.A1_at	1.26455	0.0841695	---NA---											noIPR
Zm.18775.1.A1_at	1.25177	0.027301	calcium calmodulin-dependent protein kinase	gi|162459834|ref|NP_001105906.1|putative calcium/calmodulin dependent protein kinase [Zea mays] >gi|89329662|gb|ABD67491.1| putative calcium/calmodulin dependent protein kinase [Zea mays] >gi|195614894|gb|ACG29277.1| calcium and calcium/calmodulin-dependent serine/threonine-proteinkinase [Zea mays] >gi|224034173|gb|ACN36162.1| unknown [Zea mays]	NP_001105906	3.38165e-12	100	74.3294	16301,5524,4672,5509,6468,4674,16740,166,16021,16020,9877,5516,4683	protein amino acid phosphorylation; nodulation;	integral to membrane;	calmodulin-dependent protein kinase activity; calcium ion binding; ATP binding; calmodulin binding;	EC:2.7.11.17	IPR018247; IPR018248; IPR018249; noIPR
Zm.2859.1.A1_a_at	1.23974	0.0333201	alcohol dehydrogenase	gi|221327710|gb|ACM17531.1|alcohol dehydrogenase family-2 [Oryza australiensis]	ACM17531	8.7589e-26	100	119.398	5488,16491,8152,3824,8270,46872,5737,4022	metabolic process;	cytoplasm;	alcohol dehydrogenase activity; zinc ion binding;	EC:1.1.1.1	no IPS match
Zm.561.1.A1_at	1.22168	0.027301	glutathione S-transferase 23	gi|162459493|ref|NP_001104994.1|glutathione transferase23 [Zea mays] >gi|11385523|gb|AAG34844.1|AF244701_1 glutathione S-transferase GST 36 [Zea mays] >gi|194702784|gb|ACF85476.1| unknown [Zea mays] >gi|195628152|gb|ACG35906.1| glutathione S-transferase [Zea mays]	NP_001104994	1.94561e-56	98	221.476	16740,4364			glutathione transferase activity;	EC:2.5.1.18	no IPS match
Zm.2989.1.S1_at	1.20209	0.027301	villin 2	gi|218192859|gb|EEC75286.1|hypothetical protein OsI_11627 [Oryza sativa Indica Group]	EEC75286	4.8831e-11	84	70.4774	3779,7010					no IPS match
Zm.17728.1.A1_at	1.19931	0.0874762	glycine-rich cell wall structural protein precursor	gi|195612476|gb|ACG28068.1|glycine-rich cell wall structural protein precursor [Zea mays]	ACG28068	1.02485e-19	100	99.3673						no IPS match
Zm.18117.1.S1_at	1.19847	0.0522728	regulatory protein	gi|212274615|ref|NP_001130717.1|hypothetical protein LOC100191821 [Zea mays] >gi|194689930|gb|ACF79049.1| unknown [Zea mays] >gi|223949661|gb|ACN28914.1| unknown [Zea mays]	NP_001130717	1.28495e-63	98	245.358	9536,16023		plastid;			no IPS match
Zm.12454.1.A1_at	1.18368	0.0750753	---NA---	gi|223947811|gb|ACN27989.1|unknown [Zea mays]	ACN27989	1.76874e-68	97	261.536	5739		mitochondrion;			no IPS match
Zm.18409.1.A1_at	1.18284	0.0874762	extensin precursor-like	gi|212274865|ref|NP_001130107.1|hypothetical protein LOC100191200 [Zea mays] >gi|194688304|gb|ACF78236.1| unknown [Zea mays] >gi|195627170|gb|ACG35415.1| systemin receptor SR160 precursor [Zea mays] >gi|223949539|gb|ACN28853.1| unknown [Zea mays] >gi|223949671|gb|ACN28919.1| unknown [Zea mays]	NP_001130107	4.44982e-38	98	160.229	16023,5199,5515,9664		cytoplasmic membrane-bounded vesicle;	structural constituent of cell wall; protein binding;		no IPS match
Zm.1778.1.A1_at	1.16277	0.0225087	---NA---	gi|195639948|gb|ACG39442.1|hypothetical protein [Zea mays]	ACG39442	3.40835e-14	100	80.8777						no IPS match
Zm.2926.1.A1_at	1.1522	0.0577068	calmodulin-like protein 1	gi|195658305|gb|ACG48620.1|calmodulin-like protein 1 [Zea mays]	ACG48620	1.1735e-22	100	108.997	9507,9536,5509		plastid;	calcium ion binding;		IPR018247; IPR018249; noIPR
Zm.1871.1.A1_at	1.13059	0.0443824	---NA---	gi|223942327|gb|ACN25247.1|unknown [Zea mays]	ACN25247	6.49494e-71	100	269.626						no IPS match
Zm.5746.1.A1_at	1.12605	0.0874762	cortical cell-delineating protein precursor	gi|195657793|gb|ACG48364.1|cortical cell-delineating protein precursor [Zea mays]	ACG48364	5.35599e-15	97	83.5741	8289,6869,16023,5739,9536	lipid transport;	cytoplasmic membrane-bounded vesicle; mitochondrion; plastid;	lipid binding;		no IPS match
Zm.9635.1.A1_a_at	1.12531	0.0225087	---NA---											noIPR
Zm.10017.1.A1_at	1.09481	0.0874762	wrky69 - superfamily of tfs having wrky and zinc finger domains	gi|195610728|gb|ACG27194.1|WRKY69 - superfamily of TFs having WRKY and zinc finger domains [Zea mays]	ACG27194	5.89134e-22	100	106.686						no IPS match
Zm.17263.1.A1_at	1.09024	0.0480283	mate efflux familyexpressed	gi|194702402|gb|ACF85285.1|unknown [Zea mays]	ACF85285	2.06818e-19	100	98.2117	16020		membrane;			no IPS match
Zm.18265.1.A1_at	1.08548	0.0333201	---NA---	gi|224033011|gb|ACN35581.1|unknown [Zea mays]	ACN35581	3.54783e-35	97	150.599						no IPS match
Zm.7741.2.A1_a_at	1.08124	0.0225087	---NA---											no IPS match
Zm.18990.1.A1_at	1.06161	0.0577068	protein kinase	gi|223974289|gb|ACN31332.1|unknown [Zea mays]	ACN31332	4.47256e-36	93	153.68	16023		cytoplasmic membrane-bounded vesicle;			no IPS match
Zm.10301.1.A1_at	1.04272	0.0225087	---NA---											noIPR
Zm.6450.1.S1_at	1.02491	0.0726087	cellulase containing expressed	gi|195641732|gb|ACG40334.1|cellulase containing protein [Zea mays]	ACG40334	5.85566e-57	100	223.402	5739,5975,43169,3824	carbohydrate metabolic process;	mitochondrion;	catalytic activity; cation binding;		no IPS match
Zm.10820.1.S1_at	1.02409	0.0395547	protein	gi|222613306|gb|EEE51438.1|hypothetical protein OsJ_32524 [Oryza sativa Japonica Group]	EEE51438	1.41965e-12	77	75.485	16023,16787,8152,9536	metabolic process;	cytoplasmic membrane-bounded vesicle; plastid;	hydrolase activity;		no IPS match
Zm.12716.2.A1_at	1.01746	0.0553522	---NA---	gi|195654875|gb|ACG46905.1|hypothetical protein [Zea mays]	ACG46905	5.017e-13	100	77.0258						no IPS match
Zm.2985.1.A1_at	1.01226	0.0443824	sugar transport	gi|195615542|gb|ACG29601.1|hypothetical protein [Zea mays]	ACG29601	3.97106e-19	90	92.8189	3674,8150					no IPS match
Zm.10003.1.A1_at	1.0109	0.0225087	---NA---	gi|195649281|gb|ACG44108.1|hypothetical protein [Zea mays]	ACG44108	6.27549e-29	91	130.183
Zm.8121.1.A1_at	1.00646	0.027301	---NA---											no IPS match
Zm.9635.2.A1_x_at	0.999395	0.0395547	root cap protein 1	gi|195654347|gb|ACG46641.1|transposon protein [Zea mays]	ACG46641	1.2715e-16	82	88.9669	9536,16023		cytoplasmic membrane-bounded vesicle; plastid;			IPR001007; IPR006207; IPR013032; IPR017891; noIPR
Zm.9772.1.A1_at	-1.21284	0.0225087	---NA---	gi|194705664|gb|ACF86916.1|unknown [Zea mays]	ACF86916	5.04932e-18	100	93.5893						no IPS match
Zm.8328.1.A1_at	-1.30251	0.0750753	---NA---											no IPS match
Zm.7576.1.A1_at	-1.32504	0.0225087	anther-specific proline-rich protein apg precursor	gi|125541618|gb|EAY88013.1|hypothetical protein OsI_09436 [Oryza sativa Indica Group]	EAY88013	2.19771e-05	64	51.6026						no IPS match
Zm.13248.1.S1_at	-1.56712	0.0225087	mads box transcription factor	gi|3851331|emb|CAA70484.1|putative MADS-domain transcription factor [Zea mays]	CAA70484	2.42573e-55	98	218.009	6355,43565,6350,5634,3700,3677	regulation of transcription, DNA-dependent;	nucleus;	sequence-specific DNA binding; transcription factor activity;		no IPS match

## Sheet: Table S3
Table S3: Genes differentially expressed in S1587-17 after one day of acid soil treatment. FDR = 10% and DE ≤ 1.
GeneID	DE	Qvalue	Sequence Description	Hit description	Hit Accetion	E-Value	Similarity	Score	GOs IDs	GO biological process	GO cellular component	GO molecular function	Enzyme Codes	InterProScan
Zm.315.1.A1_at	3.84701	0.0100652	peroxidase family expressed	gi|162460662|ref|NP_001105580.1|peroxidase [Zea mays] >gi|75308996|sp|Q9FEQ8.1|PER2_MAIZE RecName: Full=Peroxidase 2; AltName: Full=Plasma membrane-bound peroxidase 2; Short=pmPOX2; Flags: Precursor >gi|12056450|emb|CAC21392.1| peroxidase [Zea mays]	NP_001105580	1.32929e-34	100	148.673	46872,20037,16491,5509,5506,6118,6979,4601,9536,16023	response to oxidative stress; electron transport;	cytoplasmic membrane-bounded vesicle; plastid;	iron ion binding; heme binding; calcium ion binding; peroxidase activity;	EC:1.11.1.7	noIPR
Zm.10091.1.A1_at	3.70193	0.00912491	---NA---	gi|195646908|gb|ACG42922.1|hypothetical protein [Zea mays]	ACG42922	1.00296e-13	100	79.337						no IPS match
Zm.11650.1.A1_at	3.03091	0.0033145	peroxidase 52 expressed	gi|212275542|ref|NP_001131000.1|hypothetical protein LOC100192105 [Zea mays] >gi|194690674|gb|ACF79421.1| unknown [Zea mays] >gi|219887079|gb|ACL53914.1| unknown [Zea mays]	NP_001131000	1.85597e-44	100	107.842	46872,20037,16491,5509,5506,6118,6979,4601	response to oxidative stress; electron transport;		heme binding; iron ion binding; peroxidase activity; calcium ion binding;	EC:1.11.1.7	IPR002016; IPR010255
Zm.9368.1.A1_at	2.95753	0.00173621	---NA---											no IPS match
Zm.18265.1.A1_at	2.80838	0.00173621	---NA---	gi|224033011|gb|ACN35581.1|unknown [Zea mays]	ACN35581	3.54226e-35	97	150.599						no IPS match
Zm.411.1.A1_at	2.78546	0.00173621	pdi-like protein	gi|194697638|gb|ACF82903.1|unknown [Zea mays]	ACF82903	1.24824e-64	99	248.44	45454,16491,9055,16209,6118,16853,15035	cell redox homeostasis; electron transport;		electron carrier activity; antioxidant activity;		IPR011424; noIPR
Zm.16353.1.S1_at	2.73652	0.00173621	poly polymerase catalytic domain containing expressed	gi|223947615|gb|ACN27891.1|unknown [Zea mays]	ACN27891	1.09991e-34	90	149.058						IPR016126
Zm.4089.1.S1_at	2.67771	0.00173621	---NA---											no IPS match
Zm.13728.1.S1_at	2.54671	0.00173621	alpha-expansin 6 precursor	gi|195653629|gb|ACG46282.1|alpha-expansin 6 precursor [Zea mays]	ACG46282	2.52924e-33	98	144.436	9664,16020,5576,16023	cellulose and pectin-containing cell wall organization and biogenesis;	extracellular region; membrane; cytoplasmic membrane-bounded vesicle;			noIPR
Zm.2968.1.A1_at	2.53405	0.0100652	---NA---											noIPR
Zm.1425.1.S1_at	2.50906	0.00712565	senescence-associated protein dh	gi|162460977|ref|NP_001105285.1|senescence-associated protein DH [Zea mays] >gi|54208706|gb|AAV31120.1| senescence-associated protein DH [Zea mays] >gi|194700856|gb|ACF84512.1| unknown [Zea mays] >gi|195639304|gb|ACG39120.1| senescence-associated protein DH [Zea mays]	NP_001105285	9.81233e-30	100	132.494	16021,5739,16023,16020		cytoplasmic membrane-bounded vesicle; integral to membrane; mitochondrion;			no IPS match
Zm.15532.1.S1_at	2.5034	0.00557908	transposon protein	gi|224030981|gb|ACN34566.1|unknown [Zea mays]	ACN34566	2.85003e-37	99	157.532	4497,16023,9536		cytoplasmic membrane-bounded vesicle; plastid;	monooxygenase activity;		IPR001128; IPR002401; IPR017972; noIPR
Zm.197.1.S1_at	2.45574	0.0239683	---NA---											noIPR
Zm.1495.1.A1_at	2.43194	0.00225994	asr protein	gi|163838700|ref|NP_001106235.1|Asr protein [Zea mays] >gi|157965461|gb|ABW06772.1| Asr protein [Zea mays] >gi|194704628|gb|ACF86398.1| unknown [Zea mays]	NP_001106235	5.21647e-07	100	56.9954						IPR003496; noIPR
Zm.10267.1.A1_at	2.42284	0.00173621	regulator of gene silencing											no IPS match
Zm.11679.1.A1_at	2.42205	0.021137	---NA---											no IPS match
Zm.9675.1.A1_at	2.4196	0.00173621	chitinase 1	gi|195651725|gb|ACG45330.1|chitinase 2 [Zea mays]	ACG45330	2.72892e-62	98	221.09	16023,45735,43169,4568,16787,8061,272,5975,3824,4553,8152,6032,16798	carbohydrate metabolic process;	cytoplasmic membrane-bounded vesicle;	hydrolase activity, acting on glycosyl bonds;		no IPS match
Zm.125.1.S1_at	2.41235	0.00173621	nitrate reductase	gi|730141|sp|P39871.1|NIA2_MAIZERecName: Full=Nitrate reductase [NAD(P)H]; Short=NR >gi|22377|emb|CAA45776.1| nitrate reductase (NAD(P)H) [Zea mays]	P39871	4.29426e-49	100	196.823	46872,42128,16491,50463,30151,5506,6118,20037,46914,50660,46857,9703,9536	nitrate assimilation; electron transport;	plastid;	iron ion binding; molybdenum ion binding; heme binding; nitrate reductase [NAD(P)H] activity; FAD binding;	EC:1.7.1.2	IPR001433; noIPR
Zm.5757.1.A1_at	2.37748	0.0514492	---NA---											no IPS match
Zm.4599.1.A1_at	2.34476	0.00383648	---NA---											no IPS match
Zm.1449.2.S1_a_at	2.32179	0.00173621	hydrophobic protein lti6b	gi|210162064|gb|ACJ09630.1|putative early drought-induced protein [Cupressus sempervirens]	ACJ09630	8.31158e-29	94	129.413	16023,16020,16021,9737,9414,5624,9409,9651,5886	response to water deprivation; response to cold; response to abscisic acid stimulus; response to salt stress;	membrane fraction; cytoplasmic membrane-bounded vesicle; plasma membrane; integral to membrane;			IPR000612; noIPR
Zm.3566.1.A1_at	2.27337	0.00173621	---NA---	gi|125527228|gb|EAY75342.1|hypothetical protein OsI_03235 [Oryza sativa Indica Group]	EAY75342	2.29636e-12	71	75.0998						no IPS match
Zm.11809.1.A1_at	2.26501	0.079041	phi-1-like phosphate-induced protein	gi|195612808|gb|ACG28234.1|phi-1-like phosphate-induced protein [Zea mays]	ACG28234	7.26442e-41	92	169.474	16023		cytoplasmic membrane-bounded vesicle;			IPR006766
Zm.10134.1.A1_at	2.25934	0.00173621	glutathione S-transferase	gi|195613544|gb|ACG28602.1|glutathione S-transferase [Zea mays]	ACG28602	1.49332e-62	97	241.506	16740,4364			glutathione transferase activity;	EC:2.5.1.18	IPR004046; IPR010987; IPR017933; noIPR
Zm.11852.1.A1_a_at	2.25011	0.00173621	---NA---											noIPR
Zm.10412.1.S1_at	2.21218	0.00173621	---NA---											no IPS match
Zm.4592.1.A1_at	2.17536	0.00639218	---NA---	gi|195617408|gb|ACG30534.1|hypothetical protein [Zea mays]	ACG30534	2.14084e-25	100	118.627						noIPR
Zm.7788.1.A1_at	2.07653	0.0124996	anthocyanidin 3-o-glucosyltransferase	gi|195623404|gb|ACG33532.1|anthocyanidin 3-O-glucosyltransferase [Zea mays]	ACG33532	2.0721e-27	100	124.79	9536		plastid;			no IPS match
Zm.18146.1.A1_at	2.04938	0.00173621	protein phosphatase 2c family expressed	gi|212275356|ref|NP_001130427.1|hypothetical protein LOC100191524 [Zea mays] >gi|194689090|gb|ACF78629.1| unknown [Zea mays]	NP_001130427	5.02514e-34	97	146.747	5739,8287,6470,3824,4722					no IPS match
Zm.16448.1.A1_at	1.99446	0.0332027	---NA---											noIPR
Zm.405.1.A1_at	1.99164	0.0870606	root peroxidase	gi|162459085|ref|NP_001104895.1|hypothetical protein LOC541674 [Zea mays] >gi|15011986|gb|AAC79954.2| putative peroxidase P7X [Zea mays]	NP_001104895	1.15229e-34	100	149.058	46872,20037,16491,5509,5506,6118,6979,4601	response to oxidative stress; electron transport;		heme binding; iron ion binding; peroxidase activity; calcium ion binding;	EC:1.11.1.7	no IPS match
Zm.3657.1.A1_at	1.97934	0.00173621	---NA---											noIPR
Zm.11690.1.A1_at	1.97619	0.00173621	multidrug transporter family	gi|149391535|gb|ABR25785.1|multidrug resistance protein 8 [Oryza sativa (indica cultivar-group)]	ABR25785	3.61929e-32	93	140.584	16020,5524,42626,43190,6810,16887,16021,166,17111	transport;	integral to membrane; ATP-binding cassette (ABC) transporter complex;	ATPase activity, coupled to transmembrane movement of substances; ATP binding;		noIPR
Zm.17306.1.A1_at	1.97446	0.00173621	multidrug resistance protein / phosphate import ATP-binding protein pstB 1	gi|195658785|gb|ACG48860.1|phosphate import ATP-binding protein pstB 1 [Zea mays]	ACG48860	4.24855e-09	100	63.929	16887,5524,6817,166,16020,5315,17111,15114					no IPS match
Zm.539.1.A1_at	1.9636	0.00675778	glutathione S-transferase 4	gi|195617180|gb|ACG30420.1|glutathione S-transferase IV [Zea mays] >gi|224033447|gb|ACN35799.1| unknown [Zea mays]	ACG30420	1.30518e-66	98	254.988	16740,4364,5739		mitochondrion;	glutathione transferase activity;	EC:2.5.1.18	IPR004046; IPR010987; IPR017933; noIPR
Zm.7453.1.A1_at	1.95899	0.00173621	glycosyl hydrolase family 1 expressed	gi|223950427|gb|ACN29297.1|unknown [Zea mays]	ACN29297	3.9076e-42	91	173.711	16023,4553,5975,12505	carbohydrate metabolic process;	endomembrane system; cytoplasmic membrane-bounded vesicle;	hydrolase activity, hydrolyzing O-glycosyl compounds;	EC:3.2.1.0	noIPR
Zm.8801.1.A1_at	1.94556	0.0494109	cystatin	gi|162464505|ref|NP_001105948.1|putative cystatin [Zea mays] >gi|71061124|tpe|CAG29026.1| TPA: putative cystatin [Zea mays] >gi|71794643|emb|CAJ20028.1| putative cystatin [Zea mays] >gi|194697028|gb|ACF82598.1| unknown [Zea mays] >gi|195658489|gb|ACG48712.1| cystatin [Zea mays]	NP_001105948	2.15423e-48	100	194.897	4869,4866,16023		cytoplasmic membrane-bounded vesicle;	cysteine protease inhibitor activity;		IPR000010; IPR018073; noIPR
Zm.13241.1.S1_at	1.9445	0.0033145	alternative oxidase											noIPR
ZmAffx.71.1.A1_at	1.91677	0.00173621	---NA---											no IPS match
Zm.15827.1.A1_at	1.8621	0.0110503	---NA---	gi|195610840|gb|ACG27250.1|hypothetical protein [Zea mays]	ACG27250	2.64258e-49	100	197.978	16020		membrane;			no IPS match
Zm.17839.1.S1_at	1.86037	0.00173621	glutathione S-transferase 2	gi|162460024|ref|NP_001105366.1|glutathione S-transferase2 [Zea mays] >gi|1170092|sp|P46420.2|GSTF4_MAIZE RecName: Full=Glutathione S-transferase 4; AltName: Full=GST-IV; AltName: Full=GST-27; AltName: Full=GST class-phi member 4 >gi|529015|gb|AAA20585.1| glutathione S-transferase IV >gi|695789|emb|CAA56047.1| glutathione transferase [Zea mays] >gi|223948561|gb|ACN28364.1| unknown [Zea mays] >gi|…	NP_001105366	2.36125e-55	100	217.624	16740,4364			glutathione transferase activity;	EC:2.5.1.18	no IPS match
Zm.17254.1.A1_at	1.82998	0.00477111	stress responsive protein	gi|224030347|gb|ACN34249.1|unknown [Zea mays]	ACN34249	4.68117e-34	96	147.517	9536		plastid;			IPR008997
Zm.1053.1.A1_at	1.82344	0.00383648	jasmonate-induced protein	gi|194701946|gb|ACF85057.1|unknown [Zea mays] >gi|195638188|gb|ACG38562.1| jasmonate-induced protein [Zea mays]	ACF85057	1.07464e-36	100	155.606						no IPS match
Zm.10234.1.S1_at	1.8144	0.0887015	---NA---											noIPR
Zm.11852.2.A1_x_at	1.81235	0.00173621	---NA---											noIPR
Zm.1595.1.S1_at	1.81131	0.0153242	chitinase	gi|214014574|gb|ACJ61937.1|chitinase [Zea mays subsp. parviglumis]	ACJ61937	3.39349e-46	100	187.193						IPR000726; noIPR
Zm.19324.1.A1_at	1.80411	0.00173621	serine threonine-specific protein kinase	gi|219886391|gb|ACL53570.1|unknown [Zea mays]	ACL53570	9.70954e-50	100	199.134	5524,6468,4674,5739,12505	protein amino acid phosphorylation;	mitochondrion;	ATP binding;		no IPS match
Zm.13975.1.A1_at	1.79014	0.00173621	carbonyl reductase 3	gi|195619880|gb|ACG31770.1|carbonyl reductase 3 [Zea mays]	ACG31770	1.53494e-33	94	140.584	9536		plastid;			IPR002198; IPR016040; noIPR
Zm.9749.1.S1_a_at	1.7831	0.00173621	---NA---	gi|218202444|gb|EEC84871.1|hypothetical protein OsI_32014 [Oryza sativa Indica Group]	EEC84871	1.43932e-52	89	208.379	4553,5975,43169,3824					IPR001360; IPR013781; IPR017853
Zm.503.1.A1_at	1.7803	0.0406653	oxalate oxidase	gi|194701474|gb|ACF84821.1|unknown [Zea mays]	ACF84821	1.16849e-40	98	169.088	16023,46872,48046,45735,30145,5576,7047,50162,6950,16491,5618,5737	cell wall organization and biogenesis; response to stress;	cytoplasmic membrane-bounded vesicle; cell wall; apoplast;	nutrient reservoir activity; manganese ion binding; oxalate oxidase activity;	EC:1.2.3.4	no IPS match
Zm.17652.1.S1_s_at	1.77684	0.00173621	---NA---											no IPS match
Zm.847.1.S1_at	1.77353	0.0413071	chitinase	gi|162459352|ref|NP_001105314.1|acidic class I chitinase [Zea mays] >gi|168445|gb|AAA62421.1| acidic class I chitinase	NP_001105314	1.97504e-46	94	187.963	6032,8061,4568,16998	chitin catabolic process; cell wall catabolic process;		chitinase activity; chitin binding;	EC:3.2.1.14	IPR000726; noIPR
Zm.15394.1.S1_at	1.76108	0.00173621	---NA---											no IPS match
Zm.12391.1.S1_at	1.75327	0.00225994	class iv chitinase	gi|195641530|gb|ACG40233.1|endochitinase PR4 precursor [Zea mays] >gi|223947337|gb|ACN27752.1| unknown [Zea mays]	ACG40233	6.08945e-80	99	299.286	16023,6032,51707,4568,16998,8061,16787,8152,16798	chitin catabolic process; cell wall catabolic process; response to other organism;	cytoplasmic membrane-bounded vesicle;	chitinase activity; chitin binding;	EC:3.2.1.14	IPR000726; noIPR
ZmAffx.95.1.A1_at	1.75032	0.00173621	gdp dissociation inhibitor	gi|194701838|gb|ACF85003.1|unknown [Zea mays]	ACF85003	5.52562e-20	87	100.138	5093,43087,15031					no IPS match
Zm.18117.1.S1_at	1.73126	0.00173621	regulatory protein	gi|212274615|ref|NP_001130717.1|hypothetical protein LOC100191821 [Zea mays] >gi|194689930|gb|ACF79049.1| unknown [Zea mays] >gi|223949661|gb|ACN28914.1| unknown [Zea mays]	NP_001130717	1.28295e-63	98	245.358	9536,16023		plastid;			no IPS match
Zm.18513.1.S1_at	1.73022	0.00280727	---NA---	gi|212723112|ref|NP_001131593.1|hypothetical protein LOC100192940 [Zea mays] >gi|194691960|gb|ACF80064.1| unknown [Zea mays]	NP_001131593	1.54327e-49	97	198.364	5739,16020		mitochondrion; membrane;			noIPR
Zm.391.1.S1_at	1.7156	0.0312521	phenylcoumaran benzylic ether reductase / isoflavone reductase IRL	gi|195643182|gb|ACG41059.1|isoflavone reductase IRL [Zea mays]	ACG41059	7.42075e-35	97	150.214	6808,16564,5488,16491,6950,5737,8152,3824	regulation of nitrogen utilization; response to stress;	cytoplasm;	oxidoreductase activity; binding; transcription repressor activity;		no IPS match
Zm.1666.1.A1_at	1.71018	0.00383648	extensin precursor-like / systemin receptor SR160 precursor	gi|195654115|gb|ACG46525.1|systemin receptor SR160 precursor [Zea mays]	ACG46525	6.62726e-26	98	119.783	16023,5199,5515,9664					no IPS match
Zm.4267.1.A1_at	1.70395	0.00173621	c3orf32 protein	gi|223942493|gb|ACN25330.1|unknown [Zea mays]	ACN25330	5.36317e-61	100	236.498						no IPS match
Zm.18409.1.A1_at	1.6875	0.00173621	extensin precursor-like	gi|212274865|ref|NP_001130107.1|hypothetical protein LOC100191200 [Zea mays] >gi|194688304|gb|ACF78236.1| unknown [Zea mays] >gi|195627170|gb|ACG35415.1| systemin receptor SR160 precursor [Zea mays] >gi|223949539|gb|ACN28853.1| unknown [Zea mays] >gi|223949671|gb|ACN28919.1| unknown [Zea mays]	NP_001130107	4.44232e-38	98	160.229	16023,5199,5515,9664		cytoplasmic membrane-bounded vesicle;	structural constituent of cell wall; protein binding;		no IPS match
Zm.1824.1.S1_at	1.68403	0.00173621	cbl-interacting protein kinase 1	gi|162461847|ref|NP_001105967.1|putative protein kinase [Zea mays] >gi|120400397|gb|ABM21449.1| putative protein kinase [Zea mays]	NP_001105967	1.30997e-48	98	119.783	5524,6468,4713,7165,4674,9536,9737,9651,6970,5886	protein amino acid phosphorylation; response to abscisic acid stimulus; signal transduction; response to salt stress;	plasma membrane; plastid;	ATP binding; protein-tyrosine kinase activity; protein serine/threonine kinase activity;	EC:2.7.10.0; EC:2.7.11.0	no IPS match
Zm.616.1.S1_at	1.67419	0.0547096	tonoplast intrinsic protein / Aquaporin TIP3-1	gi|162460933|ref|NP_001105032.1|tonoplast membrane integral protein ZmTIP3-1 [Zea mays] >gi|75308062|sp|Q9ATL7|TIP31_MAIZE Aquaporin TIP3-1 (Tonoplast intrinsic protein 3-1) (ZmTIP3-1) (ZmTIP3;1) >gi|13447827|gb|AAK26771.1| tonoplast membrane integral protein ZmTIP3-1 [Zea mays]	NP_001105032	1.28969e-37	100	158.688	5774,5773,16021,16020,6810,5215	transport;	vacuolar membrane; integral to membrane;	transporter activity;		no IPS match
Zm.545.1.S1_at	1.65124	0.027073	glutathione S-transferase 15	gi|162462098|ref|NP_001105626.1|glutathione S-transferase GST 15 [Zea mays] >gi|11385481|gb|AAG34823.1|AF244680_1 glutathione S-transferase GST 15 [Zea mays] >gi|223949869|gb|ACN29018.1| unknown [Zea mays]	NP_001105626	1.01145e-59	100	232.261	16740,4364			glutathione transferase activity;	EC:2.5.1.18	no IPS match
Zm.499.1.S1_at	1.63948	0.014581	hypersensitive-induced response protein	gi|195625408|gb|ACG34534.1|hypersensitive-induced response protein [Zea mays]	ACG34534	3.83261e-66	99	253.832						IPR001107; noIPR
Zm.8732.1.A1_at	1.63079	0.0192417	esterase precursor	gi|223947883|gb|ACN28025.1|unknown [Zea mays]	ACN28025	1.71453e-77	99	291.197	16023,3824		cytoplasmic membrane-bounded vesicle;	catalytic activity;		IPR001087
Zm.13229.1.S1_at	1.62081	0.00383648	---NA---	gi|218195212|gb|EEC77639.1|hypothetical protein OsI_16631 [Oryza sativa Indica Group] >gi|222629202|gb|EEE61334.1| hypothetical protein OsJ_15452 [Oryza sativa Japonica Group]	EEC77639	7.00542e-22	62	106.686						no IPS match
Zm.13989.1.A1_at	1.61765	0.0457994	ralf precursor	gi|195650759|gb|ACG44847.1|rapid alkalinization factor 1 precursor [Zea mays]	ACG44847	6.70759e-41	100	169.859	16023		cytoplasmic membrane-bounded vesicle;			IPR008801
Zm.8743.1.A1_at	1.61556	0.00557908	blue copper binding protein	gi|223948621|gb|ACN28394.1|unknown [Zea mays]	ACN28394	1.20484e-43	100	178.718	16023		cytoplasmic membrane-bounded vesicle;			no IPS match
Zm.9328.1.A1_at	1.61262	0.0766107	12-oxophytodienoic acid reductase	gi|162462678|ref|NP_001105830.1|12-oxo-phytodienoic acid reductase [Zea mays] >gi|63021723|gb|AAY26523.1| 12-oxo-phytodienoic acid reductase [Zea mays] >gi|194690358|gb|ACF79263.1| unknown [Zea mays]	NP_001105830	1.19119e-67	100	258.455	16491,8152,3824,10181,5739,6952,6950,16629,9695	jasmonic acid biosynthetic process;	mitochondrion;	12-oxophytodienoate reductase activity; FMN binding;	EC:1.3.1.42	IPR001155; IPR013785; noIPR
ZmAffx.447.1.A1_at	1.60146	0.00173621	usp family protein	gi|212723712|ref|NP_001132238.1|hypothetical protein LOC100193673 [Zea mays] >gi|194693848|gb|ACF81008.1| unknown [Zea mays]	NP_001132238	6.41062e-21	100	103.219	6950,9536	response to stress;	plastid;			no IPS match
Zm.10845.1.A1_at	1.59767	0.00712565	nucellin-like aspartic protease	gi|219886219|gb|ACL53484.1|unknown [Zea mays] >gi|219888509|gb|ACL54629.1| unknown [Zea mays]	ACL53484	7.77343e-59	99	229.18	6508,4194,16787,4190,8233	proteolysis;		pepsin A activity;	EC:3.4.23.1	no IPS match
Zm.14316.1.S1_at	1.59256	0.00173621	cytochrome p450 monooxygenase cyp72a5	gi|21842136|gb|AAM77717.1|AF465266_1cytochrome P450 monooxygenase CYP72A27 [Zea mays]	AAM77717	1.8814e-67	99	258.07	46872,20037,16491,5506,6118,4497,9536	electron transport;	plastid;	heme binding; monooxygenase activity; iron ion binding;		IPR001128; IPR002401; noIPR
Zm.3918.1.S1_at	1.58674	0.0122147	membrane protein	gi|195650527|gb|ACG44731.1|membrane protein [Zea mays]	ACG44731	1.30722e-13	100	78.9518	16020,5886					noIPR
Zm.7909.1.A1_at	1.58616	0.00173621	acc oxidase											noIPR
Zm.4838.1.A1_at	1.57619	0.00225994	---NA---											no IPS match
Zm.13991.1.S1_at	1.57594	0.00280727	peroxidase 1 precursor	gi|195643852|gb|ACG41394.1|peroxidase 1 precursor [Zea mays]	ACG41394	2.23842e-46	89	187.963	16023,4601		cytoplasmic membrane-bounded vesicle;	peroxidase activity;	EC:1.11.1.7	no IPS match
Zm.1708.1.S1_at	1.57337	0.00383648	monodehydroascorbate reductase	gi|223947705|gb|ACN27936.1|unknown [Zea mays]	ACN27936	2.81375e-63	97	244.588	16656,15036,16491,5737,6118,50660	electron transport;	cytoplasm;	FAD binding; disulfide oxidoreductase activity; monodehydroascorbate reductase (NADH) activity;	EC:1.6.5.4	no IPS match
Zm.10827.1.S1_at	1.5702	0.00280727	oligopeptide transporter opt family	gi|218195240|gb|EEC77667.1|hypothetical protein OsI_16700 [Oryza sativa Indica Group]	EEC77667	1.49531e-41	94	172.17	16020		membrane;			no IPS match
Zm.4179.1.A1_at	1.56347	0.00173621	nac domain-containing protein 77	gi|195612592|gb|ACG28126.1|NAC domain-containing protein 77 [Zea mays]	ACG28126	9.41195e-41	100	169.088						no IPS match
Zm.18147.1.S1_at	1.56186	0.00225994	---NA---											no IPS match
Zm.3255.1.A1_at	1.56065	0.00173621	bzip transcription factor abi5	gi|195643174|gb|ACG41055.1|bZIP transcription factor ABI5 [Zea mays]	ACG41055	4.59386e-17	93	75.0998	6355,43565,46983,5634,3700,3677			DNA binding;		no IPS match
Zm.16510.1.A1_at	1.55837	0.00383648	amino acid transporter	gi|115468508|ref|NP_001057853.1|Os06g0556000 [Oryza sativa (japonica cultivar-group)] >gi|53792565|dbj|BAD53554.1| putative amino acid transporter [Oryza sativa Japonica Group] >gi|113595893|dbj|BAF19767.1| Os06g0556000 [Oryza sativa (japonica cultivar-group)] >gi|125555719|gb|EAZ01325.1| hypothetical protein OsI_23356 [Oryza sativa Indica Group] >gi|125597558|gb|EAZ37338.1| hypothetical protein …	NP_001057853	1.36161e-44	92	182.185	16020,16021		membrane;			noIPR
Zm.1956.1.S1_at	1.55014	0.00173621	proline-rich family protein	gi|195611584|gb|ACG27622.1|domain of unknown function DUF614 containing protein [Zea mays]	ACG27622	9.97275e-57	100	222.631	3674					no IPS match
Zm.10767.1.A1_at	1.55013	0.00173621	short-chain dehydrogenase reductase sdr	gi|195604660|gb|ACG24160.1|short-chain dehydrogenase/reductase SDR [Zea mays]	ACG24160	7.77342e-17	96	77.0258	9536,9507,8152	metabolic process;	chloroplast;			no IPS match
Zm.5170.1.S1_at	1.54836	0.0645805	peroxidase 54 precursor	gi|219362573|ref|NP_001136844.1|hypothetical protein LOC100216995 [Zea mays] >gi|194697330|gb|ACF82749.1| unknown [Zea mays] >gi|194698646|gb|ACF83407.1| unknown [Zea mays] >gi|195626464|gb|ACG35062.1| peroxidase 54 precursor [Zea mays]	NP_001136844	1.44483e-20	84	102.064	16023,4601,46872,20037,16491,5509,5506,6118,6979,42744		cytoplasmic membrane-bounded vesicle;	peroxidase activity;	EC:1.11.1.7	noIPR
Zm.17760.1.A1_at	1.54007	0.0383996	---NA---											noIPR
Zm.17115.1.S1_at	1.53279	0.00173621	cadmium tolerant 1											no IPS match
Zm.17184.1.A1_at	1.53273	0.00225994	---NA---	gi|195617614|gb|ACG30637.1|hypothetical protein [Zea mays]	ACG30637	7.95576e-48	99	192.586						no IPS match
Zm.10386.2.S1_x_at	1.52449	0.0110503	---NA---											no IPS match
Zm.9664.1.A1_at	1.51482	0.00383648	protein	gi|224028489|gb|ACN33320.1|unknown [Zea mays]	ACN33320	5.30222e-27	100	123.635	8270,8150					noIPR
Zm.10660.1.A1_at	1.51371	0.0130184	plasma membrane-bound peroxidase 2b	gi|162460829|ref|NP_001106040.1|plasma membrane-bound peroxidase 2b [Zea mays] >gi|221272353|sp|A5H452.1|PER70_MAIZE RecName: Full=Peroxidase 70; AltName: Full=Plasma membrane-bound peroxidase 2b; Short=pmPOX2b; Flags: Precursor >gi|125657560|gb|ABN48843.1| plasma membrane-bound peroxidase 2b [Zea mays]	NP_001106040	2.32533e-31	98	137.887	46872,20037,16491,5509,5506,6118,6979,4601,42744	hydrogen peroxide catabolic process; electron transport;		heme binding; iron ion binding; peroxidase activity; calcium ion binding;	EC:1.11.1.7	IPR010255
ZmAffx.1083.1.A1_at	1.51071	0.00477111	---NA---											IPR013032; noIPR
Zm.16326.1.S1_at	1.50722	0.0279858	amino acid transport protein	gi|195627544|gb|ACG35602.1|amino acid transport protein [Zea mays]	ACG35602	3.18948e-30	98	134.42	9536,5275,16020		membrane; plastid;	amine transmembrane transporter activity;		IPR013057; noIPR
Zm.13984.1.A1_at	1.5059	0.0593016	phytosulfokines 4 precursor	gi|23466413|tpg|DAA00297.1|TPA_exp: putative phytosulfokine peptide precursor [Zea mays]	DAA00297	9.39364e-12	100	72.7886	8083,8283,5576	cell proliferation;	extracellular region;	growth factor activity;		IPR009438
Zm.17916.1.S1_at	1.5035	0.00280727	---NA---	gi|194695898|gb|ACF82033.1|unknown [Zea mays] >gi|195636680|gb|ACG37808.1| hypothetical protein [Zea mays]	ACF82033	9.92289e-38	98	159.073						no IPS match
ZmAffx.785.1.A1_at	1.50048	0.00280727	---NA---											no IPS match
Zm.14138.1.A1_at	1.49688	0.00815451	---NA---	gi|194706366|gb|ACF87267.1|unknown [Zea mays]	ACF87267	2.66165e-35	97	150.984						noIPR
Zm.90.1.A1_a_at	1.49071	0.0590558	Cytochrome p450	gi|5921186|sp|Q43250.1|C71C1_MAIZERecName: Full=Cytochrome P450 71C1; AltName: Full=Benzoxazineless 4 >gi|550434|emb|CAA57422.1| cytochrome P450 [Zea mays]	Q43250	1.79017e-71	97	271.166	46872,20037,16491,16021,16020,5506,6118,4497	electron transport;	integral to membrane;	heme binding; monooxygenase activity; iron ion binding;		noIPR
Zm.10087.1.A1_at	1.48552	0.00781813	---NA---											no IPS match
Zm.12373.1.S1_at	1.47527	0.00675778	poly polymerase catalytic domain containing expressed	gi|223947615|gb|ACN27891.1|unknown [Zea mays]	ACN27891	6.33376e-13	92	76.6406						no IPS match
Zm.16431.1.S1_at	1.47258	0.00173621	flavonol glucosyltransferase	gi|194708566|gb|ACF88367.1|unknown [Zea mays]	ACF88367	4.12822e-68	97	259.996	8152,16758,16023	metabolic process;	cytoplasmic membrane-bounded vesicle;	transferase activity, transferring hexosyl groups;	EC:2.4.1.0	no IPS match
Zm.3785.1.S1_at	1.46583	0.0257307	nuclear protein	gi|195639890|gb|ACG39413.1|nuclear protein [Zea mays]	ACG39413	2.81975e-16	100	87.8113	5634,3674,5575		nucleus;			no IPS match
Zm.12004.1.S1_at	1.46524	0.086398	beta-carotene hydroxylase	gi|194702572|gb|ACF85370.1|unknown [Zea mays]	ACF85370	6.82269e-47	97	189.504	9536		plastid;			no IPS match
Zm.16347.1.A1_at	1.462	0.00173621	beta-glucan binding protein	gi|219363555|ref|NP_001136591.1|hypothetical protein LOC100216714 [Zea mays] >gi|194696298|gb|ACF82233.1| unknown [Zea mays]	NP_001136591	3.31529e-54	98	213.772	4872,16798			receptor activity; hydrolase activity, acting on glycosyl bonds;		no IPS match
Zm.18402.1.A1_at	1.46131	0.00942244	4,5-dopa dioxygenase extradiol	gi|194700760|gb|ACF84464.1|unknown [Zea mays] >gi|194701392|gb|ACF84780.1| unknown [Zea mays] >gi|195607450|gb|ACG25555.1| 4,5-DOPA dioxygenase extradiol [Zea mays]	ACF84464	9.34397e-28	96	125.946	9536,6725,16491,16702,8198,6118	aromatic compound metabolic process;	plastid;	oxidoreductase activity;		no IPS match
Zm.6644.1.S1_at	1.45876	0.00557908	gda2 protein	gi|219885363|gb|ACL53056.1|unknown [Zea mays]	ACL53056	1.73003e-16	100	88.5817						noIPR
Zm.16899.1.A1_at	1.45635	0.0678857	pdr-like abc transporter	gi|125555716|gb|EAZ01322.1|hypothetical protein OsI_23352 [Oryza sativa Indica Group]	EAZ01322	3.50871e-28	96	127.487	16020		membrane;			noIPR
Zm.11927.1.A1_at	1.44636	0.0403454	protein	gi|218195663|gb|EEC78090.1|hypothetical protein OsI_17570 [Oryza sativa Indica Group]	EEC78090	2.78551e-37	84	127.102						noIPR
Zm.3537.1.A1_at	1.44365	0.00173621	---NA---	gi|224032335|gb|ACN35243.1|unknown [Zea mays]	ACN35243	3.96323e-47	98	190.274						noIPR
Zm.8571.1.A1_at	1.43776	0.0555209	---NA---	gi|195621296|gb|ACG32478.1|hypothetical protein [Zea mays]	ACG32478	1.41927e-24	100	83.5741	12505,3674					noIPR
Zm.8497.1.A1_at	1.4352	0.0160723	sec14-like protein	gi|194708640|gb|ACF88404.1|unknown [Zea mays]	ACF88404	3.367e-30	100	134.035	6810,5622,5215,5739	transport;	mitochondrion;	transporter activity;		no IPS match
Zm.4202.1.A1_at	1.43465	0.0033145	heavy-metal-associated domain-containing expressed	gi|125542107|gb|EAY88246.1|hypothetical protein OsI_09697 [Oryza sativa Indica Group]	EAY88246	3.59873e-16	98	87.4261	16023,46872,30001	metal ion transport;	cytoplasmic membrane-bounded vesicle;	metal ion binding;		IPR006121; noIPR
Zm.7646.1.A1_at	1.43136	0.00521702	protein	gi|125596338|gb|EAZ36118.1|hypothetical protein OsJ_20429 [Oryza sativa Japonica Group]	EAZ36118	1.72465e-26	78	121.709	3674					no IPS match
Zm.3396.1.S1_at	1.42777	0.0158509	mtn19-like protein	gi|195616966|gb|ACG30313.1|mtN19-like protein [Zea mays]	ACG30313	1.78445e-39	100	164.851	16023,12505,3674		cytoplasmic membrane-bounded vesicle;			IPR011692
Zm.17948.1.A1_at	1.426	0.00781813	---NA---											no IPS match
Zm.2989.1.S1_at	1.42325	0.00173621	villin 2	gi|218192859|gb|EEC75286.1|hypothetical protein OsI_11627 [Oryza sativa Indica Group]	EEC75286	4.87546e-11	84	70.4774	3779,7010					no IPS match
Zm.561.1.A1_at	1.42125	0.00173621	glutathione S-transferase 23	gi|162459493|ref|NP_001104994.1|glutathione transferase23 [Zea mays] >gi|11385523|gb|AAG34844.1|AF244701_1 glutathione S-transferase GST 36 [Zea mays] >gi|194702784|gb|ACF85476.1| unknown [Zea mays] >gi|195628152|gb|ACG35906.1| glutathione S-transferase [Zea mays]	NP_001104994	1.94258e-56	98	221.476	16740,4364			glutathione transferase activity;	EC:2.5.1.18	no IPS match
Zm.17672.1.A1_at	1.42051	0.0861424	protein	gi|195621076|gb|ACG32368.1|hypothetical protein [Zea mays]	ACG32368	2.74907e-24	100	114.39						no IPS match
Zm.140.1.A1_at	1.41927	0.0569652	o-methyltransferase zrp4	gi|194697698|gb|ACF82933.1|unknown [Zea mays] >gi|195657807|gb|ACG48371.1| O-methyltransferase ZRP4 [Zea mays]	ACF82933	6.03809e-79	99	296.59	8168,16740,46983,8171			O-methyltransferase activity; protein dimerization activity;		IPR001077; noIPR
Zm.17203.1.A1_at	1.41519	0.0150965	---NA---	gi|195649037|gb|ACG43986.1|hypothetical protein [Zea mays]	ACG43986	2.67836e-19	94	97.8265						noIPR
Zm.17532.1.A1_at	1.41173	0.00383648	aminotransferase family protein	gi|219884083|gb|ACL52416.1|unknown [Zea mays]	ACL52416	1.29188e-45	100	185.267						IPR004839; IPR015422; IPR015424; noIPR
Zm.1587.1.A1_at	1.40806	0.0298034	---NA---											no IPS match
Zm.11843.1.A1_at	1.39365	0.0033145	nac domain-containing protein 21 22											no IPS match
Zm.4596.1.A1_at	1.39338	0.00173621	lipoxygenase	gi|223950145|gb|ACN29156.1|unknown [Zea mays]	ACN29156	2.51612e-33	98	144.436	46872,8610,16491,16702,16165,5506,6633,6118	fatty acid biosynthetic process; electron transport;		lipoxygenase activity; iron ion binding;	EC:1.13.11.12	IPR000907; IPR013819; noIPR
Zm.1482.3.A1_at	1.39219	0.0708917	MTN3	gi|194702756|gb|ACF85462.1|unknown [Zea mays] >gi|195624612|gb|ACG34136.1| MTN3 [Zea mays]	ACF85462	2.41175e-52	90	207.994	16020,9536		membrane;			no IPS match
Zm.13698.1.S1_at	1.37628	0.0100652	cyclin-dependent kinase cdc2c	gi|224032435|gb|ACN35293.1|unknown [Zea mays]	ACN35293	5.00098e-21	94	103.99	9536		plastid;			no IPS match
Zm.10187.1.S1_at	1.3732	0.0165957	trehalose-6-phosphate phosphatase	gi|195613402|gb|ACG28531.1|hypothetical protein [Zea mays] >gi|223942587|gb|ACN25377.1| unknown [Zea mays]	ACG28531	2.04419e-46	100	187.963	5992,8152,3824,4805	trehalose biosynthetic process;		trehalose-phosphatase activity;	EC:3.1.3.12	no IPS match
Zm.17576.1.S1_at	1.37272	0.00712565	protein transporter	gi|195647962|gb|ACG43449.1|protein transporter [Zea mays] >gi|223943959|gb|ACN26063.1| unknown [Zea mays]	ACG43449	1.23352e-40	100	168.703	5739		mitochondrion;			no IPS match
Zm.9957.1.A1_at	1.36871	0.00225994	cyclase-like protein	gi|218201656|gb|EEC84083.1|hypothetical protein OsI_30377 [Oryza sativa Indica Group]	EEC84083	4.39447e-54	99	213.386	12505,3674		endomembrane system;			IPR007325; noIPR
Zm.1556.1.A1_at	1.3674	0.0506047	anthranilate phosphoribosyltransferase	gi|125558336|gb|EAZ03872.1|hypothetical protein OsI_26008 [Oryza sativa Indica Group]	EAZ03872	1.76164e-53	95	211.46	5783		endoplasmic reticulum;			IPR013583; noIPR
ZmAffx.954.1.A1_at	1.36584	0.00173621	kelch repeat-containing f-box family	gi|194703894|gb|ACF86031.1|unknown [Zea mays]	ACF86031	2.00726e-22	100	108.227						noIPR
Zm.16534.1.S1_at	1.36292	0.054037	---NA---											no IPS match
Zm.1926.1.A1_at	1.35818	0.0127839	protein	gi|224029161|gb|ACN33656.1|unknown [Zea mays]	ACN33656	6.31939e-42	98	140.584	8270			zinc ion binding;		no IPS match
Zm.7385.1.A1_at	1.35499	0.00815451	benzothiadiazole-induced s-adenosyl-l-methionine:salicylic acid carboxyl methyltransferase 1	gi|223943785|gb|ACN25976.1|unknown [Zea mays]	ACN25976	2.57991e-49	92	197.593						IPR005299; noIPR
Zm.19144.1.A1_at	1.3504	0.00431822	pirin-like protein	gi|219887787|gb|ACL54268.1|unknown [Zea mays]	ACL54268	2.01868e-43	92	177.948	5739,8150,5516,6355					IPR008778; IPR011051; IPR012093
Zm.5882.1.A1_at	1.33873	0.0309056	4 protein	gi|223945959|gb|ACN27063.1|unknown [Zea mays]	ACN27063	6.62876e-42	93	172.94
Zm.9930.1.A1_at	1.33864	0.00976965	abscisic acid response protein asr2	gi|16660407|gb|AAL27560.1|AF426403_1abscisic acid response protein [Cucumis melo] >gi|16660410|gb|AAL27561.1|AF426404_1 abscisic acid response protein [Cucumis melo]	AAL27560	7.42578e-17	71	89.7373	6950					IPR003496; noIPR
Zm.19195.1.S1_at	1.33357	0.00225994	fasciclin-like arabinogalactan protein 8 precursor	gi|195616706|gb|ACG30183.1|fasciclin-like arabinogalactan protein 8 precursor [Zea mays] >gi|223946661|gb|ACN27414.1| unknown [Zea mays]	ACG30183	2.25448e-08	97	61.6178						no IPS match
Zm.3635.1.A1_at	1.32585	0.032739	zim motif familyexpressed	gi|194700500|gb|ACF84334.1|unknown [Zea mays] >gi|194703244|gb|ACF85706.1| unknown [Zea mays]	ACF84334	2.1336e-17	100	91.6633						no IPS match
Zm.19106.1.A1_at	1.32288	0.00173621	---NA---											no IPS match
Zm.18900.1.S1_at	1.32143	0.0103947	1-aminocyclopropane-1-carboxylate oxidase	gi|162458320|ref|NP_001105235.1|acc oxidase [Zea mays] >gi|38607369|gb|AAR25564.1| acc oxidase [Zea mays] >gi|194702872|gb|ACF85520.1| unknown [Zea mays]	NP_001105235	3.56681e-32	96	140.584	16491,5506,46872,9835,9693,31418,9815	ethylene biosynthetic process; ripening;		L-ascorbic acid binding; iron ion binding; 1-aminocyclopropane-1-carboxylate oxidase activity;	EC:1.14.17.4	no IPS match
Zm.17793.1.A1_at	1.31767	0.0659109	---NA---	gi|195638776|gb|ACG38856.1|hypothetical protein [Zea mays]	ACG38856	4.10634e-36	100	153.68	16023					no IPS match
Zm.8261.1.A1_at	1.31766	0.018327	bcl-2 binding anthanogene-1	gi|195612998|gb|ACG28329.1|BCL-2 binding anthanogene-1 [Zea mays] >gi|195641366|gb|ACG40151.1| BCL-2 binding anthanogene-1 [Zea mays]	ACG28329	2.07216e-21	100	105.145	9536,5739		mitochondrion; plastid;			no IPS match
Zm.8121.1.A1_at	1.3143	0.00173621	---NA---											no IPS match
Zm.1867.1.A1_at	1.31382	0.00280727	alpha-l-fucosidase 2 precursor	gi|194708598|gb|ACF88383.1|unknown [Zea mays] >gi|195639606|gb|ACG39271.1| alpha-L-fucosidase 2 precursor [Zea mays] >gi|223947171|gb|ACN27669.1| unknown [Zea mays]	ACF88383	2.14444e-79	100	298.13	16023		cytoplasmic membrane-bounded vesicle;			IPR001087; noIPR
Zm.3573.1.A1_at	1.30466	0.00225994	peroxidase 54 precursor	gi|195622328|gb|ACG32994.1|peroxidase 54 precursor [Zea mays]	ACG32994	3.43487e-60	100	234.187	16023,4601,46872,20037,16491,5509,5506,6118,6979,42744	response to oxidative stress;	cytoplasmic membrane-bounded vesicle;	metal ion binding; cation binding; peroxidase activity;	EC:1.11.1.7	no IPS match
Zm.5920.1.A1_at	1.30453	0.00173621	fh protein interacting protein fip1	gi|195642520|gb|ACG40728.1|FIP1 [Zea mays]	ACG40728	4.94157e-64	100	246.514	3674					no IPS match
Zm.6023.1.S1_at	1.30244	0.0551823	alternative oxidase AOX3 precursor	gi|162463026|ref|NP_001105663.1|alternative oxidase AOX3 precursor [Zea mays] >gi|25989201|gb|AAL27797.1| alternative oxidase AOX3 precursor [Zea mays]	NP_001105663	6.65168e-42	100	172.94	5506,5746,16021,16020,5740,6118,16491,7585,46872,5739,5743,6810	respiratory gaseous exchange; electron transport; transport;	integral to membrane; mitochondrial respiratory chain;	oxidoreductase activity; iron ion binding;		noIPR
Zm.12637.1.S1_at	1.30124	0.00173621	-like protein	gi|219887883|gb|ACL54316.1|unknown [Zea mays]	ACL54316	9.39885e-47	100	189.504	16491			oxidoreductase activity;		no IPS match
Zm.8909.1.A1_at	1.29771	0.0259736	---NA---	gi|195657861|gb|ACG48398.1|hypothetical protein [Zea mays]	ACG48398	4.05363e-70	90	267.314						no IPS match
Zm.17914.1.S1_at	1.29242	0.00781813	---NA---	gi|194695430|gb|ACF81799.1|unknown [Zea mays]	ACF81799	1.55015e-47	95	191.815						noIPR
Zm.11979.1.A1_at	1.28739	0.0033145	cyclic nucleotide-gated cation channel	gi|194700344|gb|ACF84256.1|unknown [Zea mays]	ACF84256	6.67655e-57	98	223.016	16020,16021,6811,5216,6810,6952,5222,8324	defense response; ion transport;	integral to membrane;	intracellular cAMP activated cation channel activity;		no IPS match
Zm.12605.1.S1_at	1.28108	0.00173621	---NA---											no IPS match
Zm.12757.1.A1_at	1.27963	0.0643034	---NA---											no IPS match
Zm.2391.1.A1_at	1.27842	0.0133242	secretory carrier membrane protein	gi|195651353|gb|ACG45144.1|SC3 protein [Zea mays]	ACG45144	3.3877e-38	98	160.614	16020,22857,16021		integral to membrane;	transmembrane transporter activity;		noIPR
Zm.10301.1.A1_at	1.26627	0.00173621	---NA---											noIPR
Zm.9856.1.S1_at	1.26516	0.00173621	peroxidase	gi|194699512|gb|ACF83840.1|unknown [Zea mays]	ACF83840	1.06042e-45	92	185.652	9536,16023,4601,46872,20037,16491,5509,5506,6118,6979		cytoplasmic membrane-bounded vesicle; plastid;	metal ion binding; peroxidase activity;	EC:1.11.1.7	noIPR
Zm.13763.1.A1_at	1.25682	0.00173621	protein	gi|194708630|gb|ACF88399.1|unknown [Zea mays]	ACF88399	1.05113e-53	99	212.616	9536,7242,4629,7165	intracellular signaling cascade;	plastid;	phospholipase C activity;		no IPS match
Zm.8452.1.A1_at	1.25611	0.0110503	---NA---											no IPS match
Zm.7715.1.A1_at	1.25343	0.0116465	---NA---											no IPS match
Zm.9159.1.A1_at	1.2513	0.0502216	multidrug resistance protein abc transporter family protein	gi|125543551|gb|EAY89690.1|hypothetical protein OsI_11225 [Oryza sativa Indica Group]	EAY89690	5.56532e-15	65	83.5741						no IPS match
Zm.778.1.A1_a_at	1.2511	0.00173621	integral membrane expressed	gi|224030939|gb|ACN34545.1|unknown [Zea mays]	ACN34545	8.25149e-61	100	235.728	16020		membrane;			no IPS match
Zm.1327.1.A1_at	1.2448	0.00173621	glycosyltransferase	gi|195620094|gb|ACG31877.1|glycosyltransferase [Zea mays]	ACG31877	7.63436e-68	96	259.61	16740,5739		mitochondrion;			noIPR
Zm.7696.1.A1_at	1.24061	0.00173621	associated with hox family expressed	gi|223946255|gb|ACN27211.1|unknown [Zea mays]	ACN27211	8.46547e-44	98	179.489	6355,5634,3700,3677	regulation of transcription, DNA-dependent;	nucleus;	transcription factor activity;		no IPS match
Zm.17606.1.S1_at	1.23791	0.0299886	protein kinase	gi|223943203|gb|ACN25685.1|unknown [Zea mays]	ACN25685	1.23409e-30	98	135.576	9536,16023,5739					noIPR
Zm.12422.1.S1_at	1.23698	0.00173621	phenylcoumaran benzylic ether reductase -like protein	gi|115488088|ref|NP_001066531.1|Os12g0265100 [Oryza sativa (japonica cultivar-group)] >gi|77554210|gb|ABA97006.1| Isoflavone reductase, putative, expressed [Oryza sativa (japonica cultivar-group)] >gi|113649038|dbj|BAF29550.1| Os12g0265100 [Oryza sativa (japonica cultivar-group)] >gi|125551350|gb|EAY97059.1| hypothetical protein OsI_18981 [Oryza sativa Indica Group] >gi|125600853|gb|EAZ40429.1| h…	NP_001066531	1.08931e-52	84	208.764	6808,16564,5488,16491,8152,3824	regulation of nitrogen utilization;		oxidoreductase activity; binding; transcription repressor activity;		IPR008030
Zm.17268.1.S1_at	1.23635	0.0281329	---NA---											no IPS match
Zm.9217.1.A1_at	1.23136	0.00173621	saur33 - auxin-responsive saur family member	gi|195642744|gb|ACG40840.1|SAUR33 - auxin-responsive SAUR family member [Zea mays]	ACG40840	3.1224e-15	100	84.3445	9536,5739,50896,9734,5516,9733	auxin mediated signaling pathway;	mitochondrion; plastid;	calmodulin binding;		noIPR
Zm.6644.2.A1_at	1.2298	0.0865505	gda2 protein	gi|218188436|gb|EEC70863.1|hypothetical protein OsI_02376 [Oryza sativa Indica Group]	EEC70863	6.88778e-31	98	136.346						no IPS match
Zm.5558.1.A1_at	1.22911	0.00781813	cytochrome p450	gi|195621366|gb|ACG32513.1|cytochrome P450 71C4 [Zea mays]	ACG32513	3.47072e-62	100	240.35	46872,20037,16491,5506,6118,4497,16021,16020	electron transport;	integral to membrane;	heme binding; monooxygenase activity; iron ion binding;		IPR001128; IPR002401; IPR017972; noIPR
Zm.10576.1.A1_at	1.20908	0.0832196	plasma membrane associated protein	gi|195657937|gb|ACG48436.1|plasma membrane associated protein [Zea mays]	ACG48436	2.09047e-52	98	208.379	16023,16020,3674		membrane; cytoplasmic membrane-bounded vesicle;			noIPR
Zm.18014.1.A1_s_at	1.20745	0.091014	expansin-like 3 precursor	gi|195653843|gb|ACG46389.1|expansin-like 3 precursor [Zea mays]	ACG46389	8.63738e-50	100	199.134	9536,16023,19953,5576		cytoplasmic membrane-bounded vesicle; plastid;			IPR007117
Zm.7791.1.A1_at	1.20712	0.00675778	epoxide hydrolase	gi|224030707|gb|ACN34429.1|unknown [Zea mays]	ACN34429	2.76356e-56	100	220.705	3824,16787			hydrolase activity;		IPR000639; noIPR
Zm.627.1.A1_at	1.20701	0.0130184	glutathione S-transferase 24	gi|162458508|ref|NP_001104988.1|glutathione S-transferase GST 24 [Zea mays] >gi|13699857|gb|AAG34832.2|AF244689_1 glutathione S-transferase GST 24 [Zea mays] >gi|223947095|gb|ACN27631.1| unknown [Zea mays]	NP_001104988	7.14579e-73	100	275.789	16740,4364			glutathione transferase activity;	EC:2.5.1.18	IPR004046; IPR010987; IPR017933; noIPR
Zm.1511.1.S1_at	1.20676	0.0192417	3-n-debenzoyltaxol n-benzoyltransferase -like	gi|223949689|gb|ACN28928.1|unknown [Zea mays]	ACN28928	5.09015e-55	97	216.853						IPR003480; noIPR
Zm.10032.1.S1_at	1.20598	0.0318127	heat shock factor protein 4											no IPS match
Zm.3097.1.A1_at	1.20457	0.0282786	rna-dependent rna polymerase	gi|40794965|gb|AAR91036.1|RNA-directed RNA polymerase 1 [Hordeum vulgare subsp. vulgare]	AAR91036	1.31558e-24	79	115.546	3676,3968			RNA-directed RNA polymerase activity; nucleic acid binding;	EC:2.7.7.48	IPR007855
Zm.12390.1.A1_at	1.20385	0.00173621	respiratory burst oxidase protein b	gi|224034801|gb|ACN36476.1|unknown [Zea mays]	ACN36476	9.42946e-46	90	186.037	16020,6952,5509,16491,16021,5506,50660,6118,4601,5886	defense response;	membrane;	metal ion binding; oxidoreductase activity; cation binding;		IPR013121; noIPR
Zm.1079.6.A1_at	1.20165	0.00173621	carbonic anhydrase	gi|223945547|gb|ACN26857.1|unknown [Zea mays] >gi|223948691|gb|ACN28429.1| unknown [Zea mays]	ACN26857	4.75805e-32	100	140.198	8270,16829,4089,15976,9536,9507	carbon utilization;	chloroplast;	zinc ion binding; carbonate dehydratase activity;	EC:4.2.1.1	noIPR
Zm.64.1.A1_at	1.20055	0.0110503	---NA---	gi|195622230|gb|ACG32945.1|hypothetical protein [Zea mays]	ACG32945	2.70806e-19	100	97.8265						no IPS match
Zm.9985.1.A1_at	1.19957	0.00173621	dvl5 rtfl15 (rotundifolia like 15)											noIPR
Zm.11657.1.A1_at	1.1993	0.00595438	---NA---											noIPR
Zm.12227.1.S1_at	1.19815	0.0484052	heat shock cognate 70 kda protein 2	gi|195616644|gb|ACG30152.1|heat shock cognate 70 kDa protein 2 [Zea mays]	ACG30152	7.00088e-44	99	179.489	5524,6950,166	response to stress;		ATP binding;		IPR001023; IPR013126; noIPR
Zm.7117.2.A1_at	1.19533	0.031075	remorin-like protein	gi|224034939|gb|ACN36545.1|unknown [Zea mays]	ACN36545	6.56349e-18	77	93.2041						no IPS match
Zm.5778.1.A1_at	1.1897	0.0100652	cadmium tolerant 1	gi|223973763|gb|ACN31069.1|unknown [Zea mays]	ACN31069	2.14492e-24	100	114.775						no IPS match
Zm.9751.1.A1_at	1.18755	0.043637	rpm1-interacting protein 4	gi|212722076|ref|NP_001131811.1|hypothetical protein LOC100193184 [Zea mays] >gi|194692606|gb|ACF80387.1| unknown [Zea mays] >gi|195655389|gb|ACG47162.1| nitrate-induced NOI protein [Zea mays]	NP_001131811	3.87104e-44	97	122.865						noIPR
Zm.17296.1.A1_at	1.18648	0.0181044	pepper esterase	gi|194704970|gb|ACF86569.1|unknown [Zea mays]	ACF86569	2.38153e-23	91	111.309						no IPS match
Zm.5319.1.S1_a_at	1.18573	0.0033145	lipoxygenase	gi|223944469|gb|ACN26318.1|unknown [Zea mays]	ACN26318	3.36355e-61	100	237.269	46872,8610,16491,16702,16165,5506,6633,6118	fatty acid biosynthetic process; electron transport;		lipoxygenase activity; iron ion binding;	EC:1.13.11.12	IPR000907; IPR013819; noIPR
Zm.1753.1.A1_a_at	1.18511	0.00912491	nod26-like major intrinsic protein	gi|162464348|ref|NP_001105637.1|NOD26-like membrane integral protein ZmNIP2-1 [Zea mays] >gi|146325012|sp|Q19KC1.2|NIP21_MAIZE RecName: Full=Aquaporin NIP2-1; AltName: Full=NOD26-like intrinsic protein 2-1; AltName: Full=ZmNIP2-1; AltName: Full=ZmNIP2;1 >gi|13447787|gb|AAK26751.1| NOD26-like membrane integral protein ZmNIP2-1 [Zea mays]	NP_001105637	2.85034e-29	93	130.954	16021,16020,6810,5215,15708,48226,15115	silicate transport;	Casparian strip; integral to membrane;	silicate transmembrane transporter activity;		no IPS match
Zm.5605.1.S1_at	1.18444	0.0248574	cytochrome p450	gi|195640388|gb|ACG39662.1|cytochrome P450 71C4 [Zea mays]	ACG39662	3.39407e-46	100	187.193	46872,20037,16491,16021,16020,5506,6118,4497	electron transport;	integral to membrane;	heme binding; monooxygenase activity; iron ion binding;		IPR001128; IPR002401; IPR017972; noIPR
Zm.17773.1.A1_at	1.18216	0.0282786	serine carboxypeptidase family expressed	gi|223943413|gb|ACN25790.1|unknown [Zea mays]	ACN25790	3.98818e-65	100	250.366	5739,16023,6508,4185	proteolysis;	cytoplasmic membrane-bounded vesicle; mitochondrion;	serine carboxypeptidase activity;	EC:3.4.16.0	no IPS match
Zm.11651.1.A1_at	1.18197	0.022913	sulfate bicarbonate oxalate exchanger and transporter sat-1	gi|223948201|gb|ACN28184.1|unknown [Zea mays]	ACN28184	8.84649e-58	91	225.713	16020		membrane;			IPR002645; noIPR
Zm.2793.1.A1_at	1.18153	0.0188432	mitochondrial aldehyde dehydrogenase aldh2a	gi|162460054|ref|NP_001105576.1|mitochondrial aldehyde dehydrogenase RF2B [Zea mays] >gi|19850251|gb|AAL99613.1|AF348417_1 mitochondrial aldehyde dehydrogenase RF2B [Zea mays]	NP_001105576	5.34573e-87	100	323.168	16491,8152,4029,5739	metabolic process;	mitochondrion;	aldehyde dehydrogenase (NAD) activity;	EC:1.2.1.3	IPR015590; IPR016161; IPR016163; noIPR
Zm.8293.1.S1_at	1.17687	0.00595438	harpin-induced protein	gi|195626644|gb|ACG35152.1|harpin-induced protein [Zea mays] >gi|223943449|gb|ACN25808.1| unknown [Zea mays]	ACG35152	1.30679e-21	100	105.531	9536		plastid;			noIPR
Zm.8868.1.A1_at	1.17496	0.00477111	cold induced	gi|195610188|gb|ACG26924.1|hypothetical protein [Zea mays]	ACG26924	6.27955e-59	100	229.565						no IPS match
Zm.9223.1.A1_at	1.17143	0.00225994	somatic embryogenesis protein kinase 1	gi|125596827|gb|EAZ36607.1|hypothetical protein OsJ_20953 [Oryza sativa Japonica Group]	EAZ36607	2.48835e-25	59	117.857	9536,5524,16023,6468,4713,4674,12505		intracellular membrane-bounded organelle; cytoplasmic part;	protein kinase activity;		noIPR
Zm.17243.1.S1_at	1.17095	0.00225994	cbl-interacting protein kinase 23	gi|223949903|gb|ACN29035.1|unknown [Zea mays]	ACN29035	2.99003e-65	92	250.751	5515,4674,16301,5524,4672,6468,7165	cellular process;		protein binding; protein serine/threonine kinase activity;	EC:2.7.11.0	noIPR
Zm.11718.1.A1_at	1.17035	0.0694734	---NA---											no IPS match
Zm.1416.1.S1_at	1.16815	0.00173621	mitochondrial 2-oxoglutarate/malate carrier protein	gi|195640804|gb|ACG39870.1|mitochondrial 2-oxoglutarate/malate carrier protein [Zea mays]	ACG39870	1.11889e-25	100	119.013	5739,5488,16021,6839,16020,5743,6810,5215	mitochondrial transport;	mitochondrial inner membrane; integral to membrane;	binding; transporter activity;		IPR001993; IPR018108; noIPR
Zm.6538.1.A1_at	1.16777	0.00173621	stress-related protein	gi|195634935|gb|ACG36936.1|stress-related protein [Zea mays]	ACG36936	9.32175e-36	100	152.525	6950					no IPS match
Zm.10063.1.A1_at	1.16548	0.022059	homeobox protein expressed	gi|195639114|gb|ACG39025.1|homeobox protein HD1 [Zea mays]	ACG39025	1.81936e-31	100	138.272	6355,43565,45449,5634,3700,3677	regulation of transcription, DNA-dependent;	nucleus;	sequence-specific DNA binding; transcription factor activity;		noIPR
Zm.6390.1.S1_at	1.16515	0.00173621	---NA---	gi|195642274|gb|ACG40605.1|hypothetical protein [Zea mays]	ACG40605	1.02599e-34	92	149.058						noIPR
Zm.8805.1.A1_at	1.16314	0.0566579	protein	gi|218189333|gb|EEC71760.1|hypothetical protein OsI_04352 [Oryza sativa Indica Group]	EEC71760	4.2748e-33	76	143.665	9536,16023,12505		plastid;			no IPS match
Zm.4399.1.S1_at	1.16192	0.00173621	protein	gi|222629773|gb|EEE61905.1|hypothetical protein OsJ_16626 [Oryza sativa Japonica Group]	EEE61905	2.61094e-31	88	138.272	16023,3674,6810		cytoplasmic membrane-bounded vesicle;			IPR006927; noIPR
Zm.3358.2.A1_at	1.1617	0.00173621	protein	gi|125536975|gb|EAY83463.1|hypothetical protein OsI_38675 [Oryza sativa Indica Group]	EAY83463	3.91427e-66	66	193.741	8150,4842					noIPR
Zm.9391.1.A2_at	1.16116	0.00173621	lipase class 3-like	gi|223948581|gb|ACN28374.1|unknown [Zea mays]	ACN28374	1.15271e-65	99	251.906	6629,16787,4806					no IPS match
Zm.6153.1.S1_at	1.15818	0.00173621	protein	gi|212275778|ref|NP_001130389.1|hypothetical protein LOC100191485 [Zea mays] >gi|194689006|gb|ACF78587.1| unknown [Zea mays] >gi|195647730|gb|ACG43333.1| protein binding protein [Zea mays] >gi|224031463|gb|ACN34807.1| unknown [Zea mays]	NP_001130389	5.76079e-41	95	169.859	8270					IPR001841; noIPR
Zm.67.1.S1_at	1.1552	0.0107361	---NA---											noIPR
Zm.2781.1.A1_at	1.15426	0.00675778	aspartic proteinase nepenthesin ii	gi|125528357|gb|EAY76471.1|hypothetical protein OsI_04407 [Oryza sativa Indica Group]	EAY76471	8.98496e-52	95	206.068	6508,4194,4190,12501,8233	programmed cell death; proteolysis;		pepsin A activity;	EC:3.4.23.1	IPR009007; noIPR
Zm.6203.2.A1_a_at	1.15292	0.00173621	glutathione peroxidase	gi|48374968|gb|AAT42166.1|putative glutathione peroxidase [Sorghum bicolor]	AAT42166	6.05917e-49	98	144.05	16491,6979,4602,4601,47066,9536,16020	response to oxidative stress;	membrane; plastid;	phospholipid-hydroperoxide glutathione peroxidase activity; glutathione peroxidase activity;	EC:1.11.1.12; EC:1.11.1.9	IPR000889; IPR012335; IPR012336
ZmAffx.727.1.A1_at	1.1492	0.00173621	---NA---											no IPS match
Zm.2244.2.S1_a_at	1.14899	0.0119287	inositol polyphosphate 5-phosphatase	gi|219885987|gb|ACL53368.1|unknown [Zea mays]	ACL53368	3.02211e-51	93	121.709	4437,4527,4519					no IPS match
Zm.12297.1.A1_at	1.14864	0.0613038	constans-like protein co8											no IPS match
Zm.9218.1.A1_at	1.1484	0.00173621	protein	gi|222630424|gb|EEE62556.1|hypothetical protein OsJ_17355 [Oryza sativa Japonica Group]	EEE62556	3.25786e-56	98	220.705	6635,5777,16627,6631,3997,50660,3995,6118,16491,8152,1676,6629,9514	long-chain fatty acid metabolic process; electron transport; fatty acid beta-oxidation;	peroxisome; glyoxysome;	acyl-CoA dehydrogenase activity; FAD binding; acyl-CoA oxidase activity;	EC:1.3.99.3; EC:1.3.3.6	no IPS match
Zm.4035.1.A1_at	1.14439	0.00942244	serine threonine-protein kinase	gi|219886457|gb|ACL53603.1|unknown [Zea mays]	ACL53603	1.05041e-50	100	181.03	5524,4672,6468					no IPS match
Zm.11924.1.A1_at	1.14107	0.00595438	protein	gi|224035951|gb|ACN37051.1|unknown [Zea mays]	ACN37051	1.66217e-32	97	132.494						noIPR
Zm.19319.1.A1_at	1.14099	0.0130184	lecithin-cholesterol acyl transferase	gi|194703024|gb|ACF85596.1|unknown [Zea mays] >gi|223944051|gb|ACN26109.1| unknown [Zea mays]	ACF85596	5.63851e-35	97	93.2041						noIPR
Zm.445.1.S1_at	1.14068	0.0566579	lipoxygenase	gi|219888475|gb|ACL54612.1|unknown [Zea mays]	ACL54612	1.06795e-52	99	208.764	46872,8610,16491,16702,16165,5506,6633,6118,31408	oxylipin biosynthetic process; electron transport;		lipoxygenase activity; iron ion binding;	EC:1.13.11.12	noIPR
Zm.9142.1.A1_at	1.1395	0.00815451	---NA---	gi|195621852|gb|ACG32756.1|hypothetical protein [Zea mays]	ACG32756	7.59668e-31	98	136.732	9536		plastid;			noIPR
Zm.8153.1.S1_at	1.13802	0.00173621	---NA---	gi|195659441|gb|ACG49188.1|hypothetical protein [Zea mays]	ACG49188	1.04044e-41	92	172.94	16023					noIPR
Zm.10097.1.A1_at	1.13717	0.0948856	cupin, RmlC-type	gi|195625086|gb|ACG34373.1|cupin, RmlC-type [Zea mays]	ACG34373	1.60416e-44	96	181.8	9536					IPR000169; IPR012864; noIPR
Zm.8903.1.S1_at	1.13123	0.00173621	chloride channel	gi|162461428|ref|NP_001105216.1|chloride channel [Zea mays] >gi|48374433|gb|AAP04392.2| chloride channel [Zea mays]	NP_001105216	3.36155e-35	100	150.984	16020,6821,5247,16021,5216,5622	chloride transport;	integral to membrane; intracellular;	voltage-gated chloride channel activity;		noIPR
Zm.10304.1.S1_at	1.12645	0.0358184	4 protein	gi|224032989|gb|ACN35570.1|unknown [Zea mays]	ACN35570	2.51813e-55	99	217.624						no IPS match
Zm.12358.1.S1_at	1.12282	0.0100652	---NA---											no IPS match
Zm.2323.1.A1_at	1.12206	0.0178334	---NA---	gi|194703110|gb|ACF85639.1|unknown [Zea mays]	ACF85639	1.68063e-13	96	78.5666						noIPR
Zm.15276.1.A1_at	1.11736	0.0160723	---NA---											noIPR
Zm.506.1.A1_at	1.1086	0.00173621	protein	gi|194702230|gb|ACF85199.1|unknown [Zea mays] >gi|194707474|gb|ACF87821.1| unknown [Zea mays]	ACF85199	1.70477e-66	100	254.603	5488,16491,8152,6098,3824,4616,50662,50661,12505	pentose-phosphate shunt;	endomembrane system;	NADP binding; phosphogluconate dehydrogenase (decarboxylating) activity;	EC:1.1.1.44	IPR006114; IPR008927; IPR012284; IPR013328; noIPR
Zm.7367.1.A1_at	1.10751	0.00173621	pathogenesis-related protein	gi|115457570|ref|NP_001052385.1|Os04g0289500 [Oryza sativa (japonica cultivar-group)] >gi|113563956|dbj|BAF14299.1| Os04g0289500 [Oryza sativa (japonica cultivar-group)] >gi|125589745|gb|EAZ30095.1| hypothetical protein OsJ_14156 [Oryza sativa Japonica Group]	NP_001052385	9.49561e-44	76	179.104	5576,16023,3674		extracellular region; cytoplasmic membrane-bounded vesicle;			IPR001283; IPR014044; noIPR
Zm.18425.1.A1_at	1.10709	0.00173621	flavine-containing monoxygenase	gi|195626588|gb|ACG35124.1|disulfide oxidoreductase/ monooxygenase/ oxidoreductase [Zea mays]	ACG35124	6.54942e-86	98	319.701						noIPR
Zm.10271.1.S1_at	1.10636	0.00942244	abhydrolase domain-containing protein 5	gi|194690232|gb|ACF79200.1|unknown [Zea mays] >gi|194702618|gb|ACF85393.1| unknown [Zea mays] >gi|195623984|gb|ACG33822.1| abhydrolase domain-containing protein 5 [Zea mays]	ACF79200	9.84224e-39	98	162.54	6725,6508,16023	cellular metabolic process;	cytoplasmic membrane-bounded vesicle;			no IPS match
Zm.11798.1.A1_at	1.10603	0.0951545	pho1-like protein	gi|218191790|gb|EEC74217.1|hypothetical protein OsI_09380 [Oryza sativa Indica Group]	EEC74217	8.81805e-23	98	109.383	16036,16020,6817,16021	phosphate transport; cellular response to phosphate starvation;	integral to membrane;			no IPS match
Zm.9384.1.A1_at	1.10407	0.00173621	---NA---											noIPR
Zm.6694.1.A1_at	1.09949	0.0319497	bifunctional nuclease	gi|194701406|gb|ACF84787.1|unknown [Zea mays] >gi|194703784|gb|ACF85976.1| unknown [Zea mays]	ACF84787	5.96337e-59	99	229.565	5739,3676,16788,4519,6308,16023		cytoplasmic membrane-bounded vesicle; mitochondrion;	hydrolase activity, acting on ester bonds;		IPR003154; IPR008947
Zm.2349.1.A1_at	1.09843	0.0124996	methyladenine glycosylase family protein	gi|223945433|gb|ACN26800.1|unknown [Zea mays]	ACN26800	1.19922e-62	100	242.276	6284,3824,6281	base-excision repair;		catalytic activity;		IPR005019; IPR011257; noIPR
Zm.9753.1.A1_at	1.09652	0.0190305	---NA---											no IPS match
Zm.3392.1.A1_at	1.09597	0.0920497	---NA---	gi|224034309|gb|ACN36230.1|unknown [Zea mays]	ACN36230	1.29881e-22	90	109.383						no IPS match
Zm.4351.1.A1_at	1.09099	0.00225994	serine esterase family protein	gi|195626844|gb|ACG35252.1|serine esterase family protein [Zea mays] >gi|223949583|gb|ACN28875.1| unknown [Zea mays]	ACG35252	5.07198e-43	98	177.178	8150,9507					no IPS match
Zm.1915.1.S1_at	1.09025	0.00225994	---NA---											no IPS match
Zm.966.1.A1_at	1.08931	0.0113572	---NA---											noIPR
Zm.9615.1.A1_at	1.08582	0.0204367	xylanase inhibitor protein 2expressed	gi|194701116|gb|ACF84642.1|unknown [Zea mays]	ACF84642	1.86724e-40	98	168.703	16023,5739		cytoplasmic membrane-bounded vesicle; mitochondrion;			IPR001223; IPR013781
ZmAffx.376.1.A1_at	1.08254	0.00173621	---NA---	gi|116830679|gb|ABK28297.1|unknown [Arabidopsis thaliana]	ABK28297	0.000706908	83	46.595						no IPS match
Zm.9280.1.A1_at	1.08196	0.0188432	copine-like protein	gi|223943583|gb|ACN25875.1|unknown [Zea mays] >gi|223943607|gb|ACN25887.1| unknown [Zea mays]	ACN25875	1.62782e-49	100	198.749	10186,5544,9270,9626,19725,45793,5886	plant-type hypersensitive response; response to humidity; positive regulation of cell size; positive regulation of cellular defense response; cellular homeostasis;	plasma membrane;	calcium-dependent phospholipid binding;		noIPR
Zm.3427.1.A1_at	1.0813	0.0919723	cortical cell-delineating protein precursor	gi|195653685|gb|ACG46310.1|cortical cell-delineating protein precursor [Zea mays] >gi|223974079|gb|ACN31227.1| unknown [Zea mays]	ACG46310	2.46773e-41	98	171.014	6869,5739,8289,16023	lipid transport;	cytoplasmic membrane-bounded vesicle; mitochondrion;	lipid binding;		no IPS match
Zm.4901.1.A1_at	1.07967	0.00173621	squamosa promoter binding1	gi|218188030|gb|EEC70457.1|hypothetical protein OsI_01492 [Oryza sativa Indica Group]	EEC70457	6.51472e-13	69	76.6406	45449,5634					noIPR
Zm.17192.1.A1_at	1.07908	0.00225994	salicylic acid-binding protein 2	gi|115437576|ref|NP_001043328.1|Os01g0557100 [Oryza sativa (japonica cultivar-group)] >gi|20146308|dbj|BAB89090.1| putative salicylic acid-binding protein 2 [Oryza sativa Japonica Group] >gi|21328073|dbj|BAC00657.1| putative salicylic acid-binding protein 2 [Oryza sativa Japonica Group] >gi|113532859|dbj|BAF05242.1| Os01g0557100 [Oryza sativa (japonica cultivar-group)] >gi|125526403|gb|EAY74517.1…	NP_001043328	3.57402e-46	78	187.193	3824,9536,6629,12505,16788,16787	lipid metabolic process;	plastid;	hydrolase activity;		noIPR
Zm.1778.1.A1_at	1.0784	0.00173621	---NA---	gi|195639948|gb|ACG39442.1|hypothetical protein [Zea mays]	ACG39442	3.40288e-14	100	80.8777						no IPS match
Zm.11595.1.A1_at	1.07815	0.00521702	---NA---											noIPR
Zm.5263.1.A1_a_at	1.0779	0.0398036	3-n-debenzoyl-2-deoxytaxol n-benzoyltransferase											noIPR
Zm.9413.1.A1_at	1.07431	0.0163326	chp-rich zinc finger	gi|195650189|gb|ACG44562.1|protein binding protein [Zea mays]	ACG44562	3.88503e-26	87	120.553	5739					no IPS match
Zm.17232.1.A1_a_at	1.07398	0.00173621	---NA---											noIPR
Zm.11770.1.A1_at	1.07292	0.00173621	protein	gi|212276182|ref|NP_001130453.1|hypothetical protein LOC100191551 [Zea mays] >gi|194689168|gb|ACF78668.1| unknown [Zea mays] >gi|223943395|gb|ACN25781.1| unknown [Zea mays] >gi|224029997|gb|ACN34074.1| unknown [Zea mays] >gi|224030945|gb|ACN34548.1| unknown [Zea mays]	NP_001130453	1.32947e-58	100	228.409						no IPS match
Zm.10386.1.A1_a_at	1.07185	0.00173621	---NA---											no IPS match
Zm.9427.1.A1_at	1.07041	0.0122147	---NA---	gi|223944605|gb|ACN26386.1|unknown [Zea mays]	ACN26386	1.8217e-52	98	207.994						noIPR
Zm.4997.1.A1_at	1.06807	0.0100652	---NA---	gi|223943269|gb|ACN25718.1|unknown [Zea mays]	ACN25718	1.47218e-41	100	171.785						no IPS match
Zm.18990.1.A1_at	1.06714	0.00521702	protein kinase	gi|223974289|gb|ACN31332.1|unknown [Zea mays]	ACN31332	4.46558e-36	93	153.68	16023		cytoplasmic membrane-bounded vesicle;			no IPS match
Zm.14133.1.A1_at	1.06068	0.00849384	cxe carboxylesterase / gibberellin receptor GID1L2	gi|195634739|gb|ACG36838.1|gibberellin receptor GID1L2 [Zea mays]	ACG36838	3.48774e-57	100	212.231						no IPS match
Zm.3297.1.A1_at	1.06008	0.00173621	cinnamoyl-reductase	gi|224034189|gb|ACN36170.1|unknown [Zea mays]	ACN36170	4.44387e-46	100	186.808	9809,16621	lignin biosynthetic process;		cinnamoyl-CoA reductase activity;	EC:1.2.1.44	no IPS match
Zm.6228.1.A1_at	1.05883	0.0564783	---NA---	gi|195624792|gb|ACG34226.1|hypothetical protein [Zea mays] >gi|195639936|gb|ACG39436.1| hypothetical protein [Zea mays] >gi|195652421|gb|ACG45678.1| hypothetical protein [Zea mays]	ACG34226	5.2851e-15	97	83.5741						no IPS match
Zm.5225.1.A1_at	1.05687	0.0223196	receptor serine threonine kinase pr5k	gi|194704744|gb|ACF86456.1|unknown [Zea mays]	ACF86456	6.6389e-58	98	226.098	16023,16020		cytoplasmic membrane-bounded vesicle; membrane;			noIPR
Zm.17901.1.S1_at	1.05621	0.00639218	mrp-like abc transporter	gi|60476118|gb|AAX21200.1|putative protein [Phormium cookianum]	AAX21200	6.26231e-32	97	139.813	16887,5524,16021,166,42626,17111,6810,9536,16020,5739,9414,6855,8517,10118,5886	multidrug transport; response to water deprivation; stomatal movement;	plasma membrane; integral to membrane; plastid; mitochondrion;	ATPase activity, coupled to transmembrane movement of substances; folic acid transporter activity; ATP binding;		no IPS match
Zm.3998.1.S1_at	1.05273	0.098773	---NA---											no IPS match
Zm.9079.1.A1_at	1.05213	0.00815451	synaptosomal associated	gi|195644318|gb|ACG41627.1|SNAP25 homologous protein SNAP30 [Zea mays]	ACG41627	4.73373e-24	100	113.62	51707,9612,9504,911,5484,6944,299,5515,16192,5886	cytokinesis by cell plate formation; response to mechanical stimulus; membrane fusion; vesicle-mediated transport; response to other organism;	cell plate; integral to membrane of membrane fraction; plasma membrane;	SNAP receptor activity;		noIPR
Zm.3246.1.S1_a_at	1.0499	0.00173621	cystatin hv-cpi3	gi|195648829|gb|ACG43882.1|multicystatin [Zea mays]	ACG43882	8.63451e-26	100	119.398						no IPS match
Zm.17720.1.A1_at	1.04846	0.00225994	cytokinin-n-glucosyltransferase 1	gi|224035917|gb|ACN37034.1|unknown [Zea mays]	ACN37034	6.20255e-24	94	113.235	5739		mitochondrion;			no IPS match
Zm.17258.1.S1_at	1.04752	0.00173621	nac domain-containing protein 18	gi|195643696|gb|ACG41316.1|NAC domain-containing protein 18 [Zea mays]	ACG41316	4.7689e-16	74	87.0409						no IPS match
Zm.15516.1.S1_at	1.04687	0.0312521	trehalose-6-phosphate synthase	gi|224033347|gb|ACN35749.1|unknown [Zea mays]	ACN35749	1.5367e-22	79	108.612						no IPS match
Zm.3358.1.A1_at	1.04682	0.00173621	leucine rich repeat familyexpressed	gi|223973615|gb|ACN30995.1|unknown [Zea mays]	ACN30995	4.79919e-08	77	60.4622						no IPS match
Zm.16588.1.A1_at	1.04492	0.00173621	lysm domain containing protein	gi|219884671|gb|ACL52710.1|unknown [Zea mays]	ACL52710	7.4516e-42	100	172.94						no IPS match
Zm.13437.2.S1_at	1.04429	0.00225994	fructose-bisphosphate 1-phosphohydrolase	gi|194706594|gb|ACF87381.1|unknown [Zea mays]	ACF87381	3.96542e-63	78	243.432	5737,16787,5975,42578,42132			phosphoric ester hydrolase activity;		IPR000146; noIPR
Zm.11741.1.S1_at	1.04121	0.00912491	---NA---	gi|224034553|gb|ACN36352.1|unknown [Zea mays]	ACN36352	1.38841e-23	100	112.079						no IPS match
Zm.3439.1.A1_at	1.03975	0.0286418	xanthine uracil vitamin c permease	gi|195627390|gb|ACG35525.1|permease I [Zea mays]	ACG35525	1.55253e-43	97	178.333	16020,6810,5215	transport;	membrane;	transporter activity;		IPR006043; noIPR
Zm.17621.1.S1_at	1.03773	0.00173621	---NA---											no IPS match
Zm.2926.1.A1_at	1.03686	0.00976965	calmodulin-like protein 1	gi|195658305|gb|ACG48620.1|calmodulin-like protein 1 [Zea mays]	ACG48620	1.1715e-22	100	108.997	9507,9536,5509		plastid;	calcium ion binding;		IPR018247; IPR018249; noIPR
Zm.3486.1.S1_at	1.03628	0.00173621	sec14 like protein / phosphatidylinositol transfer protein CSR1	gi|195622610|gb|ACG33135.1|phosphatidylinositol transfer protein CSR1 [Zea mays]	ACG33135	7.03342e-44	100	179.874	5575,6810,5622,5215	transport;				IPR001251; noIPR
Zm.18048.1.A1_at	1.03128	0.0130184	microtubule-associated protein	gi|115454981|ref|NP_001051091.1|Os03g0719000 [Oryza sativa (japonica cultivar-group)] >gi|113549562|dbj|BAF13005.1| Os03g0719000 [Oryza sativa (japonica cultivar-group)]	NP_001051091	1.01343e-18	64	95.9005						no IPS match
Zm.11616.1.A1_at	1.03053	0.054037	---NA---											noIPR
Zm.17079.1.A1_at	1.0304	0.0200028	---NA---											noIPR
Zm.11688.1.A1_at	1.02787	0.00225994	pir7b protein	gi|195648208|gb|ACG43572.1|esterase PIR7B [Zea mays]	ACG43572	4.19385e-49	94	196.823	5739,16023		cytoplasmic membrane-bounded vesicle; mitochondrion;			noIPR
Zm.3165.1.A1_at	1.02662	0.0290081	terpene synthasemetal binding domain containing expressed	gi|219888429|gb|ACL54589.1|unknown [Zea mays]	ACL54589	1.87093e-52	96	207.994						IPR008949
Zm.765.1.A1_at	1.02627	0.00477111	---NA---											no IPS match
Zm.1663.1.A1_at	1.02442	0.0792835	vq motif family protein											noIPR
Zm.3364.1.A1_at	1.0224	0.0601758	---NA---											no IPS match
Zm.3954.1.A1_at	1.02003	0.00173621	shikimate kinase	gi|194700058|gb|ACF84113.1|unknown [Zea mays] >gi|194700758|gb|ACF84463.1| unknown [Zea mays] >gi|195629356|gb|ACG36319.1| shikimate kinase [Zea mays]	ACF84113	2.64968e-42	100	174.866	9536,4765,9073,16301,5524	aromatic amino acid family biosynthetic process;	plastid;	shikimate kinase activity; ATP binding;	EC:2.7.1.71	noIPR
Zm.409.1.S1_at	1.01985	0.00173621	cell wall invertase	gi|219885999|gb|ACL53374.1|unknown [Zea mays]	ACL53374	4.09832e-32	100	140.584	4553,4564,16787,8152,5975,16798,5618,5576,16023	carbohydrate metabolic process;	extracellular region; cytoplasmic membrane-bounded vesicle; cell wall;	beta-fructofuranosidase activity;	EC:3.2.1.26	no IPS match
Zm.1291.1.S1_at	1.01805	0.0670921	---NA---											no IPS match
Zm.6131.1.S1_at	1.01731	0.026167	---NA---											no IPS match
Zm.9116.1.A1_at	1.01628	0.0787976	heat shock protein 21	gi|223973775|gb|ACN31075.1|unknown [Zea mays]	ACN31075	6.59356e-59	100	229.95	9536,9408,6950		plastid;			no IPS match
Zm.19276.1.A1_at	1.01503	0.0348674	ethylene-responsive element binding protein 2	gi|224032745|gb|ACN35448.1|unknown [Zea mays]	ACN35448	9.85996e-30	95	132.88	6355,3700,5634					no IPS match
Zm.11185.1.S1_at	1.01473	0.0165957	---NA---											noIPR
Zm.2277.1.S1_at	1.01373	0.0667198	zinc finger, C3HC4 type family protein	gi|195615366|gb|ACG29513.1|zinc finger, C3HC4 type family protein [Zea mays]	ACG29513	8.13112e-40	100	166.007	16023,9536		cytoplasmic membrane-bounded vesicle; plastid;			no IPS match
Zm.3568.2.A1_a_at	1.01017	0.0469243	---NA---											noIPR
Zm.1753.2.S1_a_at	1.00978	0.0303816	nod26-like membrane integral protein2-1	gi|162464348|ref|NP_001105637.1|NOD26-like membrane integral protein ZmNIP2-1 [Zea mays] >gi|146325012|sp|Q19KC1.2|NIP21_MAIZE RecName: Full=Aquaporin NIP2-1; AltName: Full=NOD26-like intrinsic protein 2-1; AltName: Full=ZmNIP2-1; AltName: Full=ZmNIP2;1 >gi|13447787|gb|AAK26751.1| NOD26-like membrane integral protein ZmNIP2-1 [Zea mays]	NP_001105637	1.58089e-11	97	72.0182	16021,16020,6810,5215	transport;	integral to membrane;	transporter activity;		no IPS match
Zm.7132.1.A1_a_at	1.0097	0.00383648	---NA---											no IPS match
Zm.3789.1.S1_at	1.00789	0.00173621	diacylglycerol o-acyltransferase 1	gi|195637308|gb|ACG38122.1|diacylglycerol O-acyltransferase 1 [Zea mays]	ACG38122	6.63688e-31	100	97.8265						no IPS match
Zm.18094.1.A1_at	1.00765	0.00225994	---NA---	gi|224034283|gb|ACN36217.1|unknown [Zea mays]	ACN36217	8.2503e-21	100	102.834						no IPS match
Zm.7008.1.A1_at	1.00672	0.0119287	xyloglucan endotransglycosylase hydrolase protein 8 precursor											no IPS match
Zm.13505.1.A1_at	1.00659	0.00173621	chemocyanin precursor	gi|195628502|gb|ACG36081.1|chemocyanin precursor [Zea mays]	ACG36081	1.22281e-46	100	188.734	16023,46872,9055,5507,6118,6810,9856,48653	anther development; pollination;	cytoplasmic membrane-bounded vesicle;			noIPR
Zm.2297.1.A1_at	1.00575	0.00748682	---NA---	gi|212723110|ref|NP_001131327.1|hypothetical protein LOC100192643 [Zea mays] >gi|194691198|gb|ACF79683.1| unknown [Zea mays]	NP_001131327	1.17472e-23	100	112.849						no IPS match
Zm.7361.1.A1_at	1.00499	0.086262	kid-containing protein / MTD1	gi|195622634|gb|ACG33147.1|MTD1 [Zea mays]	ACG33147	2.20367e-39	93	164.851						no IPS match
ZmAffx.996.1.A1_at	1.00428	0.00881115	---NA---	gi|223947369|gb|ACN27768.1|unknown [Zea mays]	ACN27768	1.8409e-12	100	75.0998
Zm.4312.3.S1_at	1.00099	0.0653378	---NA---											noIPR
Zm.8141.1.A1_at	0.998595	0.00173621	senescence-associated protein 12	gi|212276186|ref|NP_001130339.1|hypothetical protein LOC100191434 [Zea mays] >gi|194688884|gb|ACF78526.1| unknown [Zea mays] >gi|223950061|gb|ACN29114.1| unknown [Zea mays] >gi|224031111|gb|ACN34631.1| unknown [Zea mays]	NP_001130339	3.23034e-47	100	191.045	9536,3674,9414,9651,9409	response to water deprivation; response to salt stress; response to cold;	plastid;			IPR009686; noIPR
Zm.1274.1.S1_at	0.997369	0.0178334	udp-glucoronosyl and udp-glucosyl transferase family expressed	gi|195620060|gb|ACG31860.1|anthocyanidin 3-O-glucosyltransferase [Zea mays]	ACG31860	7.13023e-65	100	249.21	8152,16758	metabolic process;		transferase activity, transferring hexosyl groups;	EC:2.4.1.0	IPR002213; noIPR
Zm.5563.1.A1_at	0.99717	0.00173621	---NA---	gi|194701852|gb|ACF85010.1|unknown [Zea mays]	ACF85010	7.0626e-28	100	126.331	5575					no IPS match
Zm.10294.1.S1_at	0.996148	0.00477111	---NA---											no IPS match
Zm.10674.1.A1_at	0.99517	0.0133242	---NA---	gi|212721574|ref|NP_001132756.1|hypothetical protein LOC100194243 [Zea mays] >gi|194695314|gb|ACF81741.1| unknown [Zea mays]	NP_001132756	4.83831e-35	95	150.599	16023		cytoplasmic membrane-bounded vesicle;			no IPS match
Zm.6876.1.S1_at	-0.99671	0.0143397	ctp synthase	gi|212723920|ref|NP_001132439.1|hypothetical protein LOC100193891 [Zea mays] >gi|194694384|gb|ACF81276.1| unknown [Zea mays]	NP_001132439	1.81218e-15	100	85.1149						noIPR
Zm.2463.2.S1_at	-0.9985	0.00225994	---NA---	gi|212721056|ref|NP_001132520.1|hypothetical protein LOC100193981 [Zea mays] >gi|194694612|gb|ACF81390.1| unknown [Zea mays]	NP_001132520	1.66273e-37	93	158.303						no IPS match
Zm.5357.1.S1_at	-0.99863	0.00173621	wd-repeat protein 4	gi|223948383|gb|ACN28275.1|unknown [Zea mays]	ACN28275	1.76544e-55	99	218.009	166,8150			nucleotide binding;		no IPS match
Zm.5018.2.A1_a_at	-1.00107	0.00173621	nuclear localization sequence-binding protein	gi|223943677|gb|ACN25922.1|unknown [Zea mays]	ACN25922	1.38995e-22	98	109.383	3676,166			binding;		noIPR
Zm.5853.1.A1_at	-1.0021	0.00173621	nucleic acid binding protein	gi|219888851|gb|ACL54800.1|unknown [Zea mays]	ACL54800	2.36898e-13	94	78.5666						no IPS match
ZmAffx.723.1.A1_at	-1.00549	0.00173621	---NA---											no IPS match
Zm.3926.1.A1_at	-1.00631	0.00225994	---NA---	gi|195652107|gb|ACG45521.1|hypothetical protein [Zea mays]	ACG45521	3.27995e-50	97	201.06						noIPR
Zm.397.1.A1_at	-1.00748	0.00173621	type a-like cyclin	gi|194691894|gb|ACF80031.1|unknown [Zea mays]	ACF80031	4.58066e-41	97	170.629	7049,51301,5634,16023	cell cycle; cell division;	cytoplasmic membrane-bounded vesicle; nucleus;			no IPS match
Zm.14948.1.A1_at	-1.00935	0.00280727	---NA---	gi|195638456|gb|ACG38696.1|hypothetical protein [Zea mays]	ACG38696	4.45915e-14	98	80.4925						no IPS match
ZmAffx.825.1.S1_at	-1.01392	0.0116465	---NA---											IPR000020; IPR001007; noIPR
Zm.8422.1.A1_at	-1.0154	0.00225994	hydroxynitrile lyase like protein	gi|224031221|gb|ACN34686.1|unknown [Zea mays]	ACN34686	2.56615e-71	93	270.781	16023,12505,6508	proteolysis;	cytoplasmic membrane-bounded vesicle;			no IPS match
Zm.147.1.S1_at	-1.02191	0.00477111	g2 mitotic-specific cyclin-b1-1	gi|195621106|gb|ACG32383.1|cyclin-A1 [Zea mays]	ACG32383	2.62588e-40	100	103.219	7049,51301,5634,9536,5739	cell cycle; cell division;	mitochondrion; nucleus; plastid;			IPR004367; IPR011028; IPR013763; noIPR
Zm.16356.2.A1_at	-1.02583	0.00225994	peptidyl-prolyl cis-transfkbp-type	gi|5123924|emb|CAB45512.1|putative protein [Arabidopsis thaliana] >gi|7269385|emb|CAB81345.1| putative protein [Arabidopsis thaliana]	CAB45512	2.86772e-25	79	91.6633	6457,5528,3755,16853,5634	protein folding;		peptidyl-prolyl cis-trans isomerase activity; FK56 binding;	EC:5.2.1.8	noIPR
Zm.6407.1.A1_at	-1.02618	0.00173621	dna-binding protein	gi|195612448|gb|ACG28054.1|DNA-binding protein [Zea mays]	ACG28054	7.77497e-43	96	176.022	5739,3677,8150		mitochondrion;	DNA binding;		noIPR
Zm.17550.1.A1_at	-1.02721	0.0033145	---NA---											noIPR
Zm.13435.1.S1_at	-1.02991	0.00173621	protein	gi|194697798|gb|ACF82983.1|unknown [Zea mays] >gi|195641846|gb|ACG40391.1| hypothetical protein [Zea mays] >gi|195658665|gb|ACG48800.1| hypothetical protein [Zea mays]	ACF82983	7.80862e-27	100	122.865	3674,8150					no IPS match
Zm.2942.1.A1_at	-1.03054	0.00173621	emb1968 (embryo defective 1968) atpase	gi|195620566|gb|ACG32113.1|replication factor C subunit 2 [Zea mays]	ACG32113	6.03318e-20	95	100.523	6260,5524,166,5663,3677,16887	DNA replication;	DNA replication factor C complex;	ATPase activity; DNA binding; ATP binding;		IPR008921; IPR013748; noIPR
Zm.6789.1.A1_at	-1.0322	0.00173621	wd-40 repeat protein	gi|195647910|gb|ACG43423.1|cell division cycle protein 20 [Zea mays]	ACG43423	6.83425e-55	98	216.083						no IPS match
Zm.14028.3.A1_at	-1.03317	0.00173621	ubiquitin-conjugating enzyme x	gi|212720718|ref|NP_001131406.1|hypothetical protein LOC100192735 [Zea mays] >gi|194691440|gb|ACF79804.1| unknown [Zea mays] >gi|195618958|gb|ACG31309.1| ubiquitin-conjugating enzyme X [Zea mays] >gi|195621316|gb|ACG32488.1| ubiquitin-conjugating enzyme X [Zea mays]	NP_001131406	6.89784e-63	100	243.047	6512,4842,6464,5737,5634	ubiquitin cycle;	cytoplasm; nucleus;	ubiquitin-protein ligase activity;	EC:6.3.2.19	IPR000608; IPR015582; IPR016135; noIPR
Zm.18097.1.A1_at	-1.0354	0.0984255	blue copper protein precursor	gi|218199793|gb|EEC82220.1|hypothetical protein OsI_26368 [Oryza sativa Indica Group]	EEC82220	9.77899e-38	82	159.073	16023,9055,5507		cytoplasmic membrane-bounded vesicle;	copper ion binding; electron carrier activity;		no IPS match
Zm.19233.1.A1_at	-1.03981	0.00383648	aspartic proteinase nepenthesin-1 precursor	gi|224030719|gb|ACN34435.1|unknown [Zea mays]	ACN34435	8.63775e-26	100	119.783	6508,4194,4190					no IPS match
Zm.5454.1.A1_at	-1.04035	0.00173621	targeting protein for xklp2 containing expressed	gi|224029815|gb|ACN33983.1|unknown [Zea mays]	ACN33983	7.30433e-28	96	126.331	3674,8150					no IPS match
Zm.17523.1.A1_at	-1.0412	0.00173621	---NA---	gi|223975479|gb|ACN31927.1|unknown [Zea mays]	ACN31927	3.60126e-73	100	277.33	3674					noIPR
Zm.4874.1.A1_at	-1.04329	0.00639218	---NA---											no IPS match
Zm.19010.1.A1_at	-1.04467	0.00173621	skip interacting protein 16	gi|195621934|gb|ACG32797.1|hypothetical protein [Zea mays]	ACG32797	3.03063e-23	98	110.923						noIPR
Zm.5470.1.A1_a_at	-1.0479	0.0190305	---NA---	gi|194705844|gb|ACF87006.1|unknown [Zea mays] >gi|195651763|gb|ACG45349.1| hypothetical protein [Zea mays]	ACF87006	1.34898e-34	63	148.673						no IPS match
Zm.4550.1.A1_at	-1.04813	0.00173621	rac gtpase activating protein	gi|195621364|gb|ACG32512.1|rac GTPase activating protein [Zea mays]	ACG32512	8.3093e-59	99	229.565						no IPS match
Zm.5704.1.A1_at	-1.05179	0.00173621	cytochrome p450	gi|224035867|gb|ACN37009.1|unknown [Zea mays]	ACN37009	6.35975e-13	93	76.6406	16023		cytoplasmic membrane-bounded vesicle;			no IPS match
Zm.18482.1.A1_at	-1.05291	0.00225994	protein	gi|222630560|gb|EEE62692.1|hypothetical protein OsJ_17495 [Oryza sativa Japonica Group]	EEE62692	4.02971e-15	78	83.9593	9536,16791		plastid;			no IPS match
Zm.14916.3.S1_a_at	-1.05611	0.00639218	at3g13860 mcp4_7	gi|223943491|gb|ACN25829.1|unknown [Zea mays]	ACN25829	6.77618e-55	100	216.083	5739,51082,5524,44267,6457,5515,6950,166,9408,51131,7005	protein folding; mitochondrion organization and biogenesis; response to heat; chaperone-mediated protein complex assembly;	mitochondrion;	ATP binding; unfolded protein binding;		noIPR
Zm.19340.1.A1_at	-1.05621	0.00383648	uracil phosphoribosyltransferase	gi|195650515|gb|ACG44725.1|uracil phosphoribosyltransferase [Zea mays] >gi|195655599|gb|ACG47267.1| uracil phosphoribosyltransferase [Zea mays]	ACG44725	4.40586e-38	100	160.229	6223,9116,16740,4845,16757,9507,9536,5739,8655,287	uracil salvage; nucleoside metabolic process;	chloroplast; mitochondrion;	magnesium ion binding; uracil phosphoribosyltransferase activity;	EC:2.4.2.9	IPR000836; noIPR
Zm.10076.1.S1_at	-1.05986	0.00173621	plastid protein / DAG protein	gi|195627510|gb|ACG35585.1|DAG protein [Zea mays] >gi|223973333|gb|ACN30854.1| unknown [Zea mays]	ACG35585	5.82525e-46	96	186.422	5739,3674		mitochondrion;			noIPR
Zm.3420.1.A1_at	-1.0639	0.00173621	type a-like cyclin	gi|194707250|gb|ACF87709.1|unknown [Zea mays]	ACF87709	6.21023e-34	98	146.747	7049,51301,5634	cell cycle; cell division;	nucleus;			no IPS match
Zm.17379.1.S1_at	-1.06817	0.0225195	anthranilate n-benzoyltransferase protein 1	gi|195626152|gb|ACG34906.1|anthranilate N-benzoyltransferase protein 1 [Zea mays]	ACG34906	7.17133e-44	98	179.874	9536		plastid;			IPR003480; noIPR
Zm.6891.1.S1_at	-1.07348	0.0033145	---NA---	gi|125587431|gb|EAZ28095.1|hypothetical protein OsJ_12061 [Oryza sativa Japonica Group]	EAZ28095	1.7286e-11	67	72.4034	9536		plastid;			no IPS match
Zm.1851.1.A1_at	-1.07365	0.00225994	---NA---	gi|222617839|gb|EEE53971.1|hypothetical protein OsJ_00588 [Oryza sativa Japonica Group]	EEE53971	1.0651e-23	82	112.464	3674,8150					no IPS match
Zm.9068.1.A1_at	-1.09238	0.0033145	alpha-expansin 11 expressed	gi|223973175|gb|ACN30775.1|unknown [Zea mays]	ACN30775	7.00949e-55	100	216.083	16023,9664,16020,5576		cytoplasmic membrane-bounded vesicle;			no IPS match
ZmAffx.510.1.A1_at	-1.09749	0.00225994	---NA---											no IPS match
ZmAffx.477.1.A1_at	-1.10194	0.00173621	---NA---											no IPS match
Zm.6398.2.S1_at	-1.10442	0.0033145	transposon protein Mutator sub-class	gi|195647584|gb|ACG43260.1|transposon protein Mutator sub-class [Zea mays]	ACG43260	5.57704e-41	100	169.859	9416,4871	response to light stimulus;		signal transducer activity;		no IPS match
Zm.6285.1.A1_at	-1.10675	0.00173621	dna binding protein	gi|223946711|gb|ACN27439.1|unknown [Zea mays]	ACN27439	5.5869e-17	100	90.1225	8150,3677					no IPS match
Zm.17093.1.S1_at	-1.11244	0.00173621	---NA---	gi|212722728|ref|NP_001131940.1|hypothetical protein LOC100193332 [Zea mays] >gi|194692974|gb|ACF80571.1| unknown [Zea mays]	NP_001131940	7.38714e-11	98	70.0922						noIPR
Zm.14845.1.S1_at	-1.11804	0.00225994	---NA---	gi|195643806|gb|ACG41371.1|hypothetical protein [Zea mays]	ACG41371	3.19565e-05	58	51.2174						no IPS match
Zm.13749.1.S1_at	-1.13461	0.00173621	---NA---											no IPS match
Zm.17547.1.S1_at	-1.1353	0.00173621	---NA---											no IPS match
Zm.8328.1.A1_at	-1.13727	0.0160723	---NA---											no IPS match
Zm.6393.2.S1_x_at	-1.13772	0.0110503	---NA---											noIPR
Zm.19209.1.S1_at	-1.14513	0.00173621	recombinase a	gi|195638478|gb|ACG38707.1|DNA repair protein recA [Zea mays]	ACG38707	2.29085e-42	97	174.481	5739,3684,8094,6310,6259,6974,3677,166,5737,17111,5524,6281,3697,9432		mitochondrion;			no IPS match
Zm.3114.1.A1_at	-1.15607	0.0133242	low-molecular-weight cysteine-rich protein lcr69 precursor	gi|195625636|gb|ACG34648.1|low-molecular-weight cysteine-rich protein LCR70 precursor [Zea mays]	ACG34648	1.59761e-43	98	178.718	16023,6952		cytoplasmic membrane-bounded vesicle;			IPR003614; IPR008176; IPR008177; noIPR
Zm.2488.1.A1_at	-1.16512	0.00173621	ctp synthase	gi|223949743|gb|ACN28955.1|unknown [Zea mays]	ACN28955	1.3805e-15	95	85.5001						no IPS match
Zm.2463.1.S1_a_at	-1.16543	0.00675778	---NA---	gi|195652817|gb|ACG45876.1|hypothetical protein [Zea mays]	ACG45876	4.71548e-24	98	113.62						noIPR
Zm.13423.1.A1_at	-1.18552	0.00173621	---NA---											no IPS match
ZmAffx.796.1.S1_at	-1.18997	0.00675778	dna gyrase b subunit	gi|223949177|gb|ACN28672.1|unknown [Zea mays]	ACN28672	8.92445e-39	100	162.54	5739,6259,5524,6265,3918,3677,3916,5694,3676,166,6304,16853,9507,5737	DNA modification; DNA topological change;	chromosome; chloroplast; mitochondrion;	DNA topoisomerase (ATP-hydrolyzing) activity; ATP binding;	EC:5.99.1.3	noIPR
Zm.16293.1.S1_at	-1.19411	0.00173621	glycerophosphodiester phosphodiesterase	gi|195637328|gb|ACG38132.1|glycerophosphoryl diester phosphodiesterase precursor [Zea mays]	ACG38132	5.23095e-76	99	286.574	16023,6071,12505	glycerol metabolic process;	cytoplasmic membrane-bounded vesicle;			no IPS match
Zm.14601.1.A1_at	-1.20619	0.00173621	---NA---	gi|222623314|gb|EEE57446.1|hypothetical protein OsJ_07662 [Oryza sativa Japonica Group]	EEE57446	4.33429e-17	72	90.5077	9536		plastid;			no IPS match
Zm.16736.1.A1_at	-1.25154	0.00173621	---NA---	gi|224035617|gb|ACN36884.1|unknown [Zea mays]	ACN36884	3.48558e-53	98	145.976						no IPS match
Zm.4582.1.A1_at	-1.25247	0.00173621	---NA---	gi|195612390|gb|ACG28025.1|hypothetical protein [Zea mays]	ACG28025	6.03318e-20	98	100.523						noIPR
Zm.861.2.A1_a_at	-1.25365	0.00173621	histone h3											no IPS match
ZmAffx.126.1.A1_at	-1.25929	0.00173621	---NA---											noIPR
Zm.1912.1.A1_at	-1.26579	0.00173621	double-stranded rna binding motif family protein	gi|194706274|gb|ACF87221.1|unknown [Zea mays]	ACF87221	1.01305e-18	100	95.9005						no IPS match
Zm.6430.1.A1_at	-1.27551	0.00225994	myosin heavy chain-like	gi|194705104|gb|ACF86636.1|unknown [Zea mays] >gi|195644052|gb|ACG41494.1| hypothetical protein [Zea mays]	ACF86636	5.65941e-33	100	143.28						no IPS match
Zm.2343.1.S1_at	-1.2814	0.00639218	---NA---											no IPS match
Zm.17997.1.A1_at	-1.29478	0.0720097	phosphoethanolamine n-methyltransferase	gi|195623342|gb|ACG33501.1|phosphoethanolamine N-methyltransferase [Zea mays]	ACG33501	5.11206e-57	100	223.402	8168,16740,8152,234,6499,5737,19107,5840,6656,40007,6950,8654	response to stress; N-terminal protein myristoylation; phosphatidylcholine biosynthetic process; growth;	ribosome;	myristoyltransferase activity; phosphoethanolamine N-methyltransferase activity;	EC:2.1.1.103	noIPR
Zm.3233.1.S1_at	-1.32361	0.00173621	---NA---	gi|195627332|gb|ACG35496.1|hypothetical protein [Zea mays]	ACG35496	2.10365e-16	100	88.1965						no IPS match
Zm.18375.1.S1_at	-1.36938	0.00173621	transcriptional factor b3-like	gi|212721058|ref|NP_001131637.1|hypothetical protein LOC100192994 [Zea mays] >gi|194692110|gb|ACF80139.1| unknown [Zea mays]	NP_001131637	5.06656e-27	98	123.635	3677					no IPS match
Zm.18039.1.A1_at	-1.37285	0.00280727	gdsl-like lipase acylhydrolase family expressed	gi|194701168|gb|ACF84668.1|unknown [Zea mays] >gi|224028391|gb|ACN33271.1| unknown [Zea mays]	ACF84668	4.25251e-52	99	206.838	6629,16788					IPR001087; noIPR
Zm.17766.1.S1_at	-1.38042	0.00431822	---NA---											no IPS match
Zm.2387.2.S1_a_at	-1.39121	0.00173621	b-type cyclin	gi|195648831|gb|ACG43883.1|hypothetical protein [Zea mays] >gi|195654785|gb|ACG46860.1| hypothetical protein [Zea mays]	ACG43883	1.44971e-33	95	145.206	3674,9507					no IPS match
Zm.7295.1.S1_at	-1.42134	0.00748682	low-molecular-weight cysteine-rich protein lcr69 precursor	gi|195606378|gb|ACG25019.1|low-molecular-weight cysteine-rich protein LCR69 precursor [Zea mays]	ACG25019	3.18824e-20	100	100.908	6952,16023	defense response;	cytoplasmic membrane-bounded vesicle;			no IPS match
Zm.17797.1.A1_at	-1.42868	0.00173621	disease resistance / dirigent	gi|195621514|gb|ACG32587.1|dirigent [Zea mays]	ACG32587	2.64802e-59	100	230.72	9536,16023		intracellular membrane-bounded organelle; cytoplasmic part;			no IPS match
Zm.9810.2.A1_x_at	-1.44529	0.00712565	---NA---											no IPS match
Zm.14114.1.A1_at	-1.45169	0.00173621	c-terminal peptide-binding protein 1	gi|194689216|gb|ACF78692.1|unknown [Zea mays] >gi|223950193|gb|ACN29180.1| unknown [Zea mays] >gi|224030823|gb|ACN34487.1| unknown [Zea mays]	ACF78692	9.80095e-20	100	99.3673	16023,5739		cytoplasmic membrane-bounded vesicle;			no IPS match
Zm.10082.1.A1_at	-1.49325	0.00173621	protein	gi|219885271|gb|ACL53010.1|unknown [Zea mays]	ACL53010	5.38246e-51	81	203.371	3674					no IPS match
Zm.15359.1.S1_at	-1.52085	0.00173621	---NA---	gi|223946527|gb|ACN27347.1|unknown [Zea mays]	ACN27347	8.9547e-22	63	106.301						no IPS match
Zm.14573.1.S1_at	-1.52788	0.00173621	glucan endo-beta-glucosidase 7 precursor											no IPS match
Zm.1133.1.S1_at	-1.55603	0.00173621	nucleoid dna-binding-like protein / aspartic proteinase nepenthesin-1 precursor	gi|195626958|gb|ACG35309.1|aspartic proteinase nepenthesin-1 precursor [Zea mays]	ACG35309	2.19771e-30	98	134.806	16023,6508,4194	proteolysis;	cytoplasmic membrane-bounded vesicle;	pepsin A activity;	EC:3.4.23.1	IPR001461; IPR009007; noIPR
Zm.3032.1.A1_at	-1.65702	0.0127839	clathrin assembly protein ap19 homolog	gi|115456139|ref|NP_001051670.1|Os03g0811300 [Oryza sativa (japonica cultivar-group)] >gi|32129329|gb|AAP73856.1| putative clathrin assembly protein [Oryza sativa (japonica cultivar-group)] >gi|108711697|gb|ABF99492.1| Adapter-related protein complex 1 sigma 1B subunit, putative, expressed [Oryza sativa (japonica cultivar-group)] >gi|113550141|dbj|BAF13584.1| Os03g0811300 [Oryza sativa (japonica …	NP_001051670	3.03169e-33	95	144.436	5739,9536,16023,30131,30130,30117,6461,16192,6886,5515,6810,5524,4672,30125	vesicle-mediated transport; protein complex assembly; intracellular protein transport;	mitochondrion; clathrin coat of trans-Golgi network vesicle; plastid; clathrin adaptor complex;	protein kinase activity; ATP binding; protein binding;		no IPS match
Zm.12825.1.S1_at	-1.66104	0.0387932	aquaporin TIP3.1	gi|195605324|gb|ACG24492.1|aquaporin TIP3.1 [Zea mays]	ACG24492	2.20401e-13	86	78.1814						no IPS match
Zm.224.1.S1_at	-1.67785	0.00173621	homeobox protein											no IPS match
Zm.9377.1.A1_at	-1.67858	0.00849384	---NA---											no IPS match
Zm.17201.1.S1_at	-1.69889	0.00173621	grf-interacting factor 1	gi|194693698|gb|ACF80933.1|unknown [Zea mays]	ACF80933	5.1926e-16	100	87.4261						no IPS match
Zm.106.1.A1_at	-1.71785	0.00225994	---NA---											no IPS match
Zm.11948.1.A1_at	-1.73658	0.0423832	---NA---	gi|195657397|gb|ACG48166.1|hypothetical protein [Zea mays]	ACG48166	1.87636e-15	100	67.781						no IPS match
Zm.7865.1.A1_at	-1.73703	0.00557908	---NA---											no IPS match
Zm.6575.1.A1_at	-1.75335	0.00173621	ankyrin repeat-containing	gi|224030193|gb|ACN34172.1|unknown [Zea mays]	ACN34172	1.38817e-37	100	158.688	9536,8150,5515		plastid;	protein binding;		no IPS match
Zm.15293.1.S1_a_at	-1.75494	0.00173621	jasmonate-induced protein	gi|219885557|gb|ACL53153.1|unknown [Zea mays]	ACL53153	9.98608e-67	100	255.373						no IPS match
Zm.4059.1.A1_at	-1.77243	0.00173621	at4g02290 t2h3_5	gi|223942889|gb|ACN25528.1|unknown [Zea mays]	ACN25528	8.25861e-35	98	149.443	4553,8810,16787,8152,5975,16798,3824	carbohydrate metabolic process;		cellulase activity;	EC:3.2.1.4	IPR001701; IPR008928; IPR012341; noIPR
Zm.5749.1.S1_at	-2.04045	0.00173621	pirin-like protein											no IPS match
ZmAffx.1097.1.S1_at	-2.07428	0.00173621	---NA---	gi|224091935|ref|XP_002309406.1|predicted protein [Populus trichocarpa] >gi|222855382|gb|EEE92929.1| predicted protein [Populus trichocarpa]	XP_002309406	0.000940114	70	46.2098						no IPS match
Zm.9810.1.A1_a_at	-2.10223	0.0100652	---NA---
Zm.15017.1.A1_at	-2.38857	0.00280727	very-long-chain fatty acid condensing enzyme cut1	gi|194700834|gb|ACF84501.1|unknown [Zea mays]	ACF84501	1.16832e-62	100	241.891	16023,5739		cytoplasmic membrane-bounded vesicle; mitochondrion;			IPR001680; IPR013747; IPR016038; IPR016039
Zm.16312.1.S1_at	-2.70209	0.00173621	---NA---	gi|195646820|gb|ACG42878.1|hypothetical protein [Zea mays] >gi|195653211|gb|ACG46073.1| hypothetical protein [Zea mays]	ACG42878	6.30731e-23	100	110.153						no IPS match

## Sheet: Table S4
Table S4: Genes differentially expressed in S1587-17 after three days of acid soil treatment. FDR = 10% and DE ≤ 1.
GeneID	DE	Qvalue	Sequence Description	Hit description	Hit Accetion	E-Value	Similarity	Score	GOs IDs	GO biological process	GO cellular component	GO molecular function	Enzyme Codes	InterProScan
Zm.1616.1.A1_at	5.15669	0.00124409	root peroxidase	gi|195620522|gb|ACG32091.1|peroxidase 2 precursor [Zea mays]	ACG32091	5.25871e-47	100	189.889	46872,20037,16491,5509,5506,6118,6979,4601,16023	response to oxidative stress; electron transport;	cytoplasmic membrane-bounded vesicle;	iron ion binding; heme binding; calcium ion binding; peroxidase activity;	EC:1.11.1.7	noIPR
Zm.8801.1.A1_at	4.81065	0.00124409	cystatin	gi|162464505|ref|NP_001105948.1|putative cystatin [Zea mays] >gi|71061124|tpe|CAG29026.1| TPA: putative cystatin [Zea mays] >gi|71794643|emb|CAJ20028.1| putative cystatin [Zea mays] >gi|194697028|gb|ACF82598.1| unknown [Zea mays] >gi|195658489|gb|ACG48712.1| cystatin [Zea mays]	NP_001105948	2.15014e-48	100	194.897	4869,4866,16023		cytoplasmic membrane-bounded vesicle;	cysteine protease inhibitor activity;		IPR000010; IPR018073; noIPR
Zm.9879.2.S1_at	4.70732	0.00124409	cysteine proteinase	gi|223946391|gb|ACN27279.1|unknown [Zea mays]	ACN27279	5.46894e-36	100	153.295	6508,5788,16787,8234,5783,8233,4197,12505	proteolysis;	endoplasmic reticulum;	cysteine-type endopeptidase activity;	EC:3.4.22.0
Zm.315.1.A1_at	4.57909	0.00296647	peroxidase family expressed	gi|162460662|ref|NP_001105580.1|peroxidase [Zea mays] >gi|75308996|sp|Q9FEQ8.1|PER2_MAIZE RecName: Full=Peroxidase 2; AltName: Full=Plasma membrane-bound peroxidase 2; Short=pmPOX2; Flags: Precursor >gi|12056450|emb|CAC21392.1| peroxidase [Zea mays]	NP_001105580	1.32676e-34	100	148.673	46872,20037,16491,5509,5506,6118,6979,4601,9536,16023	response to oxidative stress; electron transport;	cytoplasmic membrane-bounded vesicle; plastid;	iron ion binding; heme binding; calcium ion binding; peroxidase activity;	EC:1.11.1.7	noIPR
Zm.8822.2.A1_at	4.40274	0.00214084	class iii chitinase homologue (hib3h-a) / xylanase inhibitor protein 1 precursor	gi|195648486|gb|ACG43711.1|xylanase inhibitor protein 1 precursor [Zea mays]	ACG43711	2.08704e-83	100	310.842	45493,4553,5975,43169,3824,5739,16023,9536	carbohydrate metabolic process;	cytoplasmic membrane-bounded vesicle; mitochondrion;	catalytic activity;		IPR001223; IPR013781; IPR017853
Zm.1071.1.S1_at	4.39964	0.006684	---NA---											no IPS match
Zm.2551.1.A1_at	4.29535	0.00124409	auxin-induced protein pcnt115	gi|224032697|gb|ACN35424.1|unknown [Zea mays]	ACN35424	2.17101e-68	98	261.151	16491			oxidoreductase activity;		IPR001395; noIPR
Zm.11606.1.S1_at	4.16932	0.00124409	---NA---											no IPS match
Zm.4166.1.A1_at	4.1504	0.00546614	nicotianamine synthase 3	gi|212274933|ref|NP_001130727.1|hypothetical protein LOC100191831 [Zea mays] >gi|194689958|gb|ACF79063.1| unknown [Zea mays]	NP_001130727	1.84235e-71	97	271.552	30410,30418,16740	nicotianamine biosynthetic process;		nicotianamine synthase activity;	EC:2.5.1.43	IPR004298
Zm.6659.1.A1_at	3.8996	0.00124409	thaumatin-like protein / pathogenesis-related protein 5	gi|75993995|gb|ABA34033.1|pathogenesis-related protein 5 [Zea mays subsp. parviglumis] >gi|75993997|gb|ABA34034.1| pathogenesis-related protein 5 [Zea mays subsp. parviglumis] >gi|75993999|gb|ABA34035.1| pathogenesis-related protein 5 [Zea mays subsp. parviglumis] >gi|75994001|gb|ABA34036.1| pathogenesis-related protein 5 [Zea mays subsp. parviglumis] >gi|194703900|gb|ACF86034.1| unknown [Zea may…	ABA34033	3.09808e-80	100	193.741						no IPS match
Zm.9675.1.A1_at	3.80118	0.00124409	chitinase 1	gi|195651725|gb|ACG45330.1|chitinase 2 [Zea mays]	ACG45330	2.72375e-62	98	221.09	16023,45735,43169,4568,16787,8061,272,5975,3824,4553,8152,6032,16798	carbohydrate metabolic process;	cytoplasmic membrane-bounded vesicle;	hydrolase activity, acting on glycosyl bonds;		no IPS match
Zm.5754.1.A1_at	3.79697	0.00690348	---NA---											no IPS match
Zm.2227.1.A1_at	3.78231	0.0181898	pathogenesis-related protein 4	gi|194701664|gb|ACF84916.1|unknown [Zea mays] >gi|195641888|gb|ACG40412.1| win2 precursor [Zea mays]	ACF84916	4.82786e-69	99	263.462	5739,6032,50832,4568,16998,42742,6952,5529,16023,8061,9607,6805,9626	chitin catabolic process; plant-type hypersensitive response; defense response to bacterium; xenobiotic metabolic process; cell wall catabolic process; defense response to fungus;	mitochondrion; cytoplasmic membrane-bounded vesicle;	chitin binding; chitinase activity; sugar binding;	EC:3.2.1.14	IPR000726; IPR001153; IPR009009; IPR014733; IPR018226; noIPR
Zm.12825.1.S1_at	3.68135	0.00124409	tonoplast membrane integral protein3-1 / aquaporin TIP3.1	gi|195605324|gb|ACG24492.1|aquaporin TIP3.1 [Zea mays]	ACG24492	2.19977e-13	86	78.1814						no IPS match
Zm.12518.1.A1_at	3.55887	0.00365686	germin-like protein / auxin-binding protein ABP20 precursor	gi|195650881|gb|ACG44908.1|auxin-binding protein ABP20 precursor [Zea mays]	ACG44908	6.41375e-53	98	209.534	46872,48046,45735,30145,5576,16023		extracellular region; cytoplasmic membrane-bounded vesicle;	metal ion binding;		IPR006045; IPR011051; IPR014710
Zm.17254.1.A1_at	3.55593	0.00124409	stress responsive protein	gi|224030347|gb|ACN34249.1|unknown [Zea mays]	ACN34249	4.67231e-34	96	147.517	9536		plastid;			IPR008997
Zm.9211.1.A1_at	3.55156	0.00124409	---NA---											no IPS match
Zm.842.1.A1_at	3.54935	0.011479	germin a	gi|195643554|gb|ACG41245.1|germin-like protein subfamily 1 member 17 precursor [Zea mays]	ACG41245	6.67648e-55	100	216.083	46872,48046,45735,30145,5576,16023		cytoplasmic membrane-bounded vesicle; apoplast;	nutrient reservoir activity; manganese ion binding;		no IPS match
Zm.2085.1.S1_s_at	3.47666	0.00259189	---NA---											no IPS match
Zm.540.1.A1_at	3.47462	0.00124409	glutathione S-transferase 9	gi|162461947|ref|NP_001105625.1|glutathione transferase9 [Zea mays] >gi|11385469|gb|AAG34817.1|AF244674_1 glutathione S-transferase GST 9 [Zea mays] >gi|195636544|gb|ACG37740.1| glutathione S-transferase 6 [Zea mays]	NP_001105625	5.5985e-65	100	250.366	16740,4364			glutathione transferase activity;	EC:2.5.1.18	noIPR
Zm.10132.1.A1_at	3.44901	0.00124409	seed maturation protein	gi|195642626|gb|ACG40781.1|seed maturation protein [Zea mays]	ACG40781	8.62262e-42	100	172.555						IPR003388; noIPR
Zm.1495.1.A1_at	3.43079	0.00124409	asr protein	gi|163838700|ref|NP_001106235.1|Asr protein [Zea mays] >gi|157965461|gb|ABW06772.1| Asr protein [Zea mays] >gi|194704628|gb|ACF86398.1| unknown [Zea mays]	NP_001106235	5.2167e-07	100	56.9954						IPR003496; noIPR
Zm.11029.1.A1_at	3.43047	0.00124409	---NA---	gi|195637218|gb|ACG38077.1|hypothetical protein [Zea mays]	ACG38077	7.31331e-17	100	89.7373						noIPR
Zm.10830.1.S1_at	3.42282	0.00622372	brassinosteroid insensitive 1-associated receptor kinase 1 precursor	gi|195610496|gb|ACG27078.1|BRASSINOSTEROID INSENSITIVE 1-associated receptor kinase 1 precursor [Zea mays]	ACG27078	1.00195e-40	78	169.474	5515					noIPR
Zm.11650.1.A1_at	3.41466	0.00124409	peroxidase 52 expressed	gi|212275542|ref|NP_001131000.1|hypothetical protein LOC100192105 [Zea mays] >gi|194690674|gb|ACF79421.1| unknown [Zea mays] >gi|219887079|gb|ACL53914.1| unknown [Zea mays]	NP_001131000	1.85605e-44	100	107.842	46872,20037,16491,5509,5506,6118,6979,4601	response to oxidative stress; electron transport;		heme binding; iron ion binding; peroxidase activity; calcium ion binding;	EC:1.11.1.7	IPR002016; IPR010255
Zm.11592.1.A1_at	3.36949	0.00760473	s-norcoclaurine synthase 1	gi|116311047|emb|CAH67978.1|OSIGBa0142I02-OSIGBa0101B20.21 [Oryza sativa (indica cultivar-group)] >gi|125591480|gb|EAZ31830.1| hypothetical protein OsJ_15990 [Oryza sativa Japonica Group]	CAH67978	5.77021e-14	70	80.1073	9607,6952,50474,16829					no IPS match
Zm.1670.1.A1_at	3.35049	0.00168996	---NA---											no IPS match
Zm.7548.1.A1_at	3.28299	0.00803222	protein	gi|224032929|gb|ACN35540.1|unknown [Zea mays] >gi|224035075|gb|ACN36613.1| unknown [Zea mays]	ACN35540	6.38741e-45	97	145.976	16491,8152,3824,10181	metabolic process;		FMN binding; oxidoreductase activity;		noIPR
Zm.10187.1.S1_at	3.26436	0.00124409	trehalose-6-phosphate phosphatase	gi|195613402|gb|ACG28531.1|hypothetical protein [Zea mays] >gi|223942587|gb|ACN25377.1| unknown [Zea mays]	ACG28531	2.04427e-46	100	187.963	5992,8152,3824,4805	trehalose biosynthetic process;		trehalose-phosphatase activity;	EC:3.1.3.12	no IPS match
Zm.10576.1.A1_at	3.22394	0.00124409	plasma membrane associated protein	gi|195657937|gb|ACG48436.1|plasma membrane associated protein [Zea mays]	ACG48436	2.09056e-52	98	208.379	16023,16020,3674		membrane; cytoplasmic membrane-bounded vesicle;			noIPR
Zm.539.1.A1_at	3.21968	0.00124409	glutathione S-transferase 4	gi|195617180|gb|ACG30420.1|glutathione S-transferase IV [Zea mays] >gi|224033447|gb|ACN35799.1| unknown [Zea mays]	ACG30420	1.30524e-66	98	254.988	16740,4364,5739		mitochondrion;	glutathione transferase activity;	EC:2.5.1.18	IPR004046; IPR010987; IPR017933; noIPR
Zm.11927.1.A1_at	3.2068	0.00124409	protein	gi|218195663|gb|EEC78090.1|hypothetical protein OsI_17570 [Oryza sativa Indica Group]	EEC78090	2.78563e-37	84	127.102						noIPR
Zm.443.1.S1_at	3.1816	0.00124409	---NA---											no IPS match
Zm.19.2.S1_x_at	3.16578	0.00124409	---NA---											no IPS match
Zm.3524.1.A1_at	3.15267	0.00124409	chloroplast low molecular weight heat shock protein / hsp20/alpha crystallin family protein	gi|195641364|gb|ACG40150.1|hsp20/alpha crystallin family protein [Zea mays]	ACG40150	2.74039e-56	99	220.705	9536,6950,9507					no IPS match
Zm.616.1.S1_at	3.15104	0.00214084	tonoplast intrinsic protein / Aquaporin TIP3-1	gi|162460933|ref|NP_001105032.1|tonoplast membrane integral protein ZmTIP3-1 [Zea mays] >gi|75308062|sp|Q9ATL7|TIP31_MAIZE Aquaporin TIP3-1 (Tonoplast intrinsic protein 3-1) (ZmTIP3-1) (ZmTIP3;1) >gi|13447827|gb|AAK26771.1| tonoplast membrane integral protein ZmTIP3-1 [Zea mays]	NP_001105032	1.28975e-37	100	158.688	5774,5773,16021,16020,6810,5215	transport;	vacuolar membrane; integral to membrane;	transporter activity;		no IPS match
Zm.5885.1.A1_at	3.11921	0.00168996	---NA---	gi|195649149|gb|ACG44042.1|hypothetical protein [Zea mays]	ACG44042	9.44357e-17	94	89.3521						no IPS match
Zm.301.1.A1_a_at	3.11471	0.0402851	maize proteinase inhibitor	gi|214015183|gb|ACJ62208.1|maize proteinase inhibitor [Zea mays subsp. parviglumis]	ACJ62208	4.50572e-30	98	133.65	8233,9611,4867	response to wounding;		serine-type endopeptidase inhibitor activity; peptidase activity;		IPR000864; noIPR
Zm.13984.1.A1_at	3.08731	0.00124409	phytosulfokines 4 precursor	gi|23466413|tpg|DAA00297.1|TPA_exp: putative phytosulfokine peptide precursor [Zea mays]	DAA00297	9.39406e-12	100	72.7886	8083,8283,5576	cell proliferation;	extracellular region;	growth factor activity;		IPR009438
Zm.499.1.S1_at	3.06763	0.00124409	hypersensitive-induced response protein	gi|195625408|gb|ACG34534.1|hypersensitive-induced response protein [Zea mays]	ACG34534	3.83277e-66	99	253.832						IPR001107; noIPR
Zm.10171.1.A1_at	3.05731	0.00124409	phosphoenolpyruvate carboxykinase											no IPS match
Zm.3537.1.A1_at	3.05655	0.00124409	---NA---	gi|224032335|gb|ACN35243.1|unknown [Zea mays]	ACN35243	3.96342e-47	98	190.274						noIPR
Zm.299.1.S1_a_at	3.0522	0.0217446	malate synthase	gi|223975725|gb|ACN32050.1|unknown [Zea mays]	ACN32050	1.88522e-47	100	191.815	16740,6099,3824,6097,4474,9514,16829	tricarboxylic acid cycle; glyoxylate cycle;	glyoxysome;	malate synthase activity;	EC:2.3.3.9	IPR001465; IPR011076; noIPR
Zm.864.1.S1_at	3.04027	0.0440032	glutathione S-transferase 30	gi|162458953|ref|NP_001104990.1|glutathione transferase30 [Zea mays] >gi|11385511|gb|AAG34838.1|AF244695_1 glutathione S-transferase GST 30 [Zea mays] >gi|194704024|gb|ACF86096.1| unknown [Zea mays]	NP_001104990	1.65658e-35	100	151.754	16740,4364			glutathione transferase activity;	EC:2.5.1.18	no IPS match
Zm.13679.1.A1_at	3.03033	0.00124409	chemocyanin precursor	gi|195628338|gb|ACG35999.1|chemocyanin precursor [Zea mays]	ACG35999	9.68033e-55	99	216.083	16023,46872,9055,5507,6118,6810	electron transport;	cytoplasmic membrane-bounded vesicle;	copper ion binding; electron carrier activity;		IPR000923; IPR003245; IPR008972; noIPR
Zm.140.1.A1_at	3.02616	0.00124409	o-methyltransferase zrp4	gi|194697698|gb|ACF82933.1|unknown [Zea mays] >gi|195657807|gb|ACG48371.1| O-methyltransferase ZRP4 [Zea mays]	ACF82933	6.03835e-79	99	296.59	8168,16740,46983,8171			O-methyltransferase activity; protein dimerization activity;		IPR001077; noIPR
Zm.9486.1.A1_at	2.98229	0.00259189	3-hydroxyisobutyryl-coenzyme a expressed	gi|194695892|gb|ACF82030.1|unknown [Zea mays]	ACF82030	2.04902e-38	100	161.384						no IPS match
Zm.18252.1.A1_at	2.95196	0.00296647	serine carboxypeptidase i											noIPR
Zm.7602.1.A1_at	2.93094	0.00124409	aba induced plasma membrane protein pm 19	gi|195649099|gb|ACG44017.1|ABA induced plasma membrane protein PM 19 [Zea mays]	ACG44017	6.65991e-26	70	119.783	16023,16020		cell part;			no IPS match
Zm.9116.1.A1_at	2.87247	0.00124409	heat shock protein 21	gi|223973775|gb|ACN31075.1|unknown [Zea mays]	ACN31075	6.59384e-59	100	229.95	9536,9408,6950		plastid;			no IPS match
Zm.5042.1.A1_a_at	2.86755	0.00365686	---NA---											no IPS match
Zm.9972.1.A1_at	2.85213	0.00124409	---NA---	gi|195622260|gb|ACG32960.1|hypothetical protein [Zea mays]	ACG32960	1.29378e-61	98	238.424	3674,8150					noIPR
Zm.15613.1.A1_at	2.84914	0.0116783	protein	gi|195623882|gb|ACG33771.1|hypothetical protein [Zea mays]	ACG33771	6.73501e-40	100	166.777	12505,3674		endomembrane system;			no IPS match
Zm.13728.1.S1_at	2.84723	0.00124409	alpha-expansin 6 precursor	gi|195653629|gb|ACG46282.1|alpha-expansin 6 precursor [Zea mays]	ACG46282	2.52935e-33	98	144.436	9664,16020,5576,16023	cellulose and pectin-containing cell wall organization and biogenesis;	extracellular region; membrane; cytoplasmic membrane-bounded vesicle;			noIPR
Zm.1041.1.A1_a_at	2.83208	0.0248568	---NA---											no IPS match
Zm.17672.1.A1_at	2.83204	0.00296647	protein	gi|195621076|gb|ACG32368.1|hypothetical protein [Zea mays]	ACG32368	2.74919e-24	100	114.39						no IPS match
Zm.17793.1.A1_at	2.82039	0.00124409	---NA---	gi|195638776|gb|ACG38856.1|hypothetical protein [Zea mays]	ACG38856	4.10654e-36	100	153.68	16023					no IPS match
Zm.2031.2.A1_a_at	2.78899	0.00644259	---NA---	gi|223947813|gb|ACN27990.1|unknown [Zea mays] >gi|223948643|gb|ACN28405.1| unknown [Zea mays]	ACN27990	9.26035e-12	100	72.7886						no IPS match
Zm.15793.1.A1_at	2.74268	0.00124409	---NA---	gi|194705522|gb|ACF86845.1|unknown [Zea mays]	ACF86845	2.41867e-20	100	101.293						no IPS match
Zm.10642.1.A1_at	2.73387	0.00690348	---NA---	gi|212721066|ref|NP_001131306.1|hypothetical protein LOC100192619 [Zea mays] >gi|194691136|gb|ACF79652.1| unknown [Zea mays]	NP_001131306	1.02369e-36	89	155.992	9536					no IPS match
Zm.18146.1.A1_at	2.73364	0.00124409	protein phosphatase 2c family expressed	gi|212275356|ref|NP_001130427.1|hypothetical protein LOC100191524 [Zea mays] >gi|194689090|gb|ACF78629.1| unknown [Zea mays]	NP_001130427	5.02539e-34	97	146.747	5739,8287,6470,3824,4722					no IPS match
Zm.4270.2.A1_a_at	2.72401	0.0331434	bowman-birk type trypsin inhibitor	gi|162458041|ref|NP_001105984.1|putative Bowman-Birk serine protease inhibitor [Zea mays] >gi|125719334|gb|ABN54445.1| putative Bowman-Birk serine protease inhibitor [Zea mays] >gi|194701452|gb|ACF84810.1| unknown [Zea mays] >gi|195623460|gb|ACG33560.1| Bowman-Birk type trypsin inhibitor [Zea mays]	NP_001105984	2.01365e-51	100	204.527	16023,4867,5576,4866			endopeptidase inhibitor activity;		noIPR
Zm.10032.1.S1_at	2.71969	0.00124409	heat shock factor protein 4											no IPS match
Zm.1482.3.A1_at	2.65298	0.00296647	MTN3	gi|194702756|gb|ACF85462.1|unknown [Zea mays] >gi|195624612|gb|ACG34136.1| MTN3 [Zea mays]	ACF85462	2.41186e-52	90	207.994	16020,9536		membrane;			no IPS match
Zm.4202.1.A1_at	2.64838	0.00124409	heavy-metal-associated domain-containing expressed	gi|125542107|gb|EAY88246.1|hypothetical protein OsI_09697 [Oryza sativa Indica Group]	EAY88246	3.59889e-16	98	87.4261	16023,46872,30001	metal ion transport;	cytoplasmic membrane-bounded vesicle;	metal ion binding;		IPR006121; noIPR
Zm.3785.1.S1_at	2.64279	0.00124409	nuclear protein	gi|195639890|gb|ACG39413.1|nuclear protein [Zea mays]	ACG39413	2.81987e-16	100	87.8113	5634,3674,5575		nucleus;			no IPS match
Zm.4977.1.S1_at	2.63414	0.00124409	amino acid carrier	gi|224029009|gb|ACN33580.1|unknown [Zea mays]	ACN33580	3.41563e-30	100	134.035	16020,15171,6865,16021	amino acid transport;	integral to membrane;	amino acid transmembrane transporter activity;		noIPR
Zm.2525.1.A1_at	2.62185	0.00124409	germin a	gi|195656653|gb|ACG47794.1|germin-like protein subfamily 1 member 11 precursor [Zea mays]	ACG47794	3.3559e-48	92	175.252	16023,46872,48046,45735,30145,5576		cytoplasmic membrane-bounded vesicle; apoplast;	nutrient reservoir activity; manganese ion binding;		no IPS match
Zm.6562.2.A1_a_at	2.61399	0.00124409	plasma membrane associated protein	gi|194697634|gb|ACF82901.1|unknown [Zea mays] >gi|195653197|gb|ACG46066.1| plasma membrane associated protein [Zea mays]	ACF82901	8.83409e-31	100	135.961	16023,16020,3674		membrane; cytoplasmic membrane-bounded vesicle;			no IPS match
Zm.2707.1.S1_at	2.6046	0.0413868	peroxidase	gi|224029471|gb|ACN33811.1|unknown [Zea mays]	ACN33811	2.81171e-47	100	191.045	46872,20037,16491,5509,5506,6118,6979,4601,16023	response to oxidative stress; electron transport;	cytoplasmic membrane-bounded vesicle;	iron ion binding; heme binding; calcium ion binding; peroxidase activity;	EC:1.11.1.7	no IPS match
Zm.11852.1.A1_a_at	2.60039	0.00124409	---NA---											noIPR
Zm.883.1.A1_at	2.58358	0.00168996	glutathione S-transferase 6	gi|195622446|gb|ACG33053.1|glutathione S-transferase 6 [Zea mays] >gi|195652343|gb|ACG45639.1| glutathione S-transferase 6 [Zea mays]	ACG33053	2.34272e-47	100	191.045	16740,4364			glutathione transferase activity;	EC:2.5.1.18	no IPS match
Zm.14226.1.A1_at	2.55967	0.00124409	cytochrome p450	gi|194704204|gb|ACF86186.1|unknown [Zea mays]	ACF86186	9.52278e-65	98	248.825	9536,16023		cytoplasmic membrane-bounded vesicle; plastid;			noIPR
Zm.6828.1.A1_at	2.55256	0.00570886	---NA---											no IPS match
Zm.244.2.A1_at	2.5493	0.0858997	cyclotide c1 precursor	gi|196122497|gb|ACG69848.1|cyclotide precursor 2e [Viola baoshanensis]	ACG69848	3.77776e-05	80	50.8322						no IPS match
Zm.4449.1.A1_at	2.53048	0.00124409	---NA---	gi|223948075|gb|ACN28121.1|unknown [Zea mays]	ACN28121	3.97263e-39	99	163.696						noIPR
Zm.13991.1.S1_at	2.52053	0.00124409	peroxidase 1 precursor	gi|195643852|gb|ACG41394.1|peroxidase 1 precursor [Zea mays]	ACG41394	2.23851e-46	89	187.963	16023,4601		cytoplasmic membrane-bounded vesicle;			no IPS match
Zm.12422.1.S1_at	2.51048	0.00124409	phenylcoumaran benzylic ether reductase -like protein	gi|115488088|ref|NP_001066531.1|Os12g0265100 [Oryza sativa (japonica cultivar-group)] >gi|77554210|gb|ABA97006.1| Isoflavone reductase, putative, expressed [Oryza sativa (japonica cultivar-group)] >gi|113649038|dbj|BAF29550.1| Os12g0265100 [Oryza sativa (japonica cultivar-group)] >gi|125551350|gb|EAY97059.1| hypothetical protein OsI_18981 [Oryza sativa Indica Group] >gi|125600853|gb|EAZ40429.1| h…	NP_001066531	1.08936e-52	84	208.764	6808,16564,5488,16491,8152,3824	regulation of nitrogen utilization;		oxidoreductase activity; binding; transcription repressor activity;		IPR008030
Zm.604.1.A1_at	2.50326	0.0261875	aquaporin	gi|162459153|ref|NP_001105023.1|plasma membrane integral protein ZmPIP1-6 [Zea mays] >gi|75308076|sp|Q9ATN0.1|PIP16_MAIZE RecName: Full=Aquaporin PIP1-6; AltName: Full=Plasma membrane intrinsic protein 1-6; AltName: Full=ZmPIP1-6; AltName: Full=ZmPIP1;6 >gi|13447799|gb|AAK26757.1| plasma membrane integral protein ZmPIP1-6 [Zea mays]	NP_001105023	6.31627e-37	100	156.377	16021,16020,6810,5886,5215	transport;	plasma membrane; integral to membrane;	transporter activity;		noIPR
Zm.2793.1.A1_at	2.48261	0.00124409	mitochondrial aldehyde dehydrogenase aldh2a	gi|162460054|ref|NP_001105576.1|mitochondrial aldehyde dehydrogenase RF2B [Zea mays] >gi|19850251|gb|AAL99613.1|AF348417_1 mitochondrial aldehyde dehydrogenase RF2B [Zea mays]	NP_001105576	5.34596e-87	100	323.168	16491,8152,4029,5739	metabolic process;	mitochondrion;	aldehyde dehydrogenase (NAD) activity;	EC:1.2.1.3	IPR015590; IPR016161; IPR016163; noIPR
Zm.2383.1.A1_at	2.4566	0.0107222	---NA---	gi|195615398|gb|ACG29529.1|hypothetical protein [Zea mays]	ACG29529	6.41583e-29	96	129.798						noIPR
Zm.11657.1.A1_at	2.4447	0.00124409	---NA---											noIPR
Zm.15117.1.A1_at	2.44221	0.00124409	---NA---	gi|195612612|gb|ACG28136.1|hypothetical protein [Zea mays] >gi|195617542|gb|ACG30601.1| hypothetical protein [Zea mays]	ACG28136	9.63177e-09	100	62.7734						no IPS match
Zm.17306.1.A1_at	2.43826	0.00124409	multidrug resistance protein / phosphate import ATP-binding protein pstB 1	gi|195658785|gb|ACG48860.1|phosphate import ATP-binding protein pstB 1 [Zea mays]	ACG48860	4.24873e-09	100	63.929	16887,5524,6817,166,16020,5315,17111,15114					no IPS match
Zm.3455.3.A1_at	2.42859	0.00124409	---NA---											noIPR
Zm.9873.1.A1_at	2.41727	0.0458661	---NA---											no IPS match
Zm.5757.1.A1_at	2.41586	0.035882	---NA---											no IPS match
Zm.1595.1.S1_at	2.41465	0.00259189	chitinase	gi|214014574|gb|ACJ61937.1|chitinase [Zea mays subsp. parviglumis]	ACJ61937	3.39366e-46	100	187.193						IPR000726; noIPR
Zm.8589.1.A1_at	2.41046	0.00124409	jasmonate-induced protein	gi|195639858|gb|ACG39397.1|jasmonate-induced protein [Zea mays]	ACG39397	6.58569e-55	88	155.992	9536,16023					no IPS match
Zm.1544.1.A1_a_at	2.39322	0.035882	o-methyltransferase family expressed	gi|162460637|ref|NP_001106076.1|herbicide safener binding protein1 [Zea mays] >gi|2921304|gb|AAC12715.1| herbicide safener binding protein [Zea mays]	NP_001106076	1.45674e-49	99	198.364	8168,46983,8171			O-methyltransferase activity; protein dimerization activity;		IPR001077; noIPR
ZmAffx.1086.1.A1_at	2.39046	0.00124409	---NA---											no IPS match
Zm.2445.1.A1_at	2.36904	0.00124409	---NA---											noIPR
Zm.10005.1.A1_at	2.36653	0.00431239	vhs and gat domain protein	gi|195612234|gb|ACG27947.1|VHS and GAT domain protein [Zea mays]	ACG27947	1.53354e-38	97	161.77						noIPR
ZmAffx.996.1.A1_at	2.35279	0.00124409	---NA---	gi|223947369|gb|ACN27768.1|unknown [Zea mays]	ACN27768	1.84101e-12	100	75.0998
Zm.7441.1.A1_at	2.34998	0.00690348	gltp3 (glycolipid transfer protein 3) glycolipid binding glycolipid transporter	gi|42408243|dbj|BAD09400.1|hypothetical protein [Oryza sativa Japonica Group] >gi|42408369|dbj|BAD09520.1| hypothetical protein [Oryza sativa Japonica Group] >gi|125559890|gb|EAZ05338.1| hypothetical protein OsI_27543 [Oryza sativa Indica Group] >gi|125601937|gb|EAZ41262.1| hypothetical protein OsJ_25771 [Oryza sativa Japonica Group]	BAD09400	8.55128e-28	82	126.716	5739,3674,8150		mitochondrion;			no IPS match
Zm.391.1.S1_at	2.34504	0.00546614	phenylcoumaran benzylic ether reductase / isoflavone reductase IRL	gi|195643182|gb|ACG41059.1|isoflavone reductase IRL [Zea mays]	ACG41059	7.42106e-35	97	150.214	6808,16564,5488,16491,6950,5737,8152,3824	regulation of nitrogen utilization; response to stress;	cytoplasm;	oxidoreductase activity; binding; transcription repressor activity;		no IPS match
Zm.125.1.S1_at	2.3393	0.00124409	nitrate reductase	gi|730141|sp|P39871.1|NIA2_MAIZERecName: Full=Nitrate reductase [NAD(P)H]; Short=NR >gi|22377|emb|CAA45776.1| nitrate reductase (NAD(P)H) [Zea mays]	P39871	4.29446e-49	100	196.823	46872,42128,16491,50463,30151,5506,6118,20037,46914,50660,46857,9703,9536	nitrate assimilation; electron transport;	plastid;	iron ion binding; molybdenum ion binding; heme binding; nitrate reductase [NAD(P)H] activity; FAD binding;	EC:1.7.1.2	IPR001433; noIPR
Zm.2038.1.S1_at	2.33223	0.00124409	serine carboxypeptidase iii precursor	gi|219886755|gb|ACL53752.1|unknown [Zea mays]	ACL53752	3.45111e-51	100	203.756	6508,16023,5773,4186,4180,16787,8233,5576,4185,4187,5789,5777	proteolysis;	endoplasmic reticulum membrane; vacuole; peroxisome; cytoplasmic membrane-bounded vesicle; extracellular region;	carboxypeptidase C activity; carboxypeptidase D activity;	EC:3.4.16.5; EC:3.4.16.6	IPR001563; IPR018202; noIPR
Zm.19006.1.S1_at	2.32385	0.00124409	metal tolerance protein	gi|195643106|gb|ACG41021.1|metal tolerance protein C3 [Zea mays]	ACG41021	2.03481e-62	95	241.121	16020,8324,6812	cation transport;	membrane;	cation transmembrane transporter activity;		IPR002524; noIPR
ZmAffx.12.1.S1_at	2.32181	0.0107222	ent-copalyl diphosphate synthase	gi|219887735|gb|ACL54242.1|unknown [Zea mays]	ACL54242	1.49714e-52	100	208.764	287,8152,16829,9685,9536	gibberellin metabolic process;		lyase activity; magnesium ion binding;		noIPR
Zm.8121.1.A1_at	2.31982	0.00124409	---NA---											no IPS match
Zm.1956.1.S1_at	2.27857	0.00124409	proline-rich family protein	gi|195611584|gb|ACG27622.1|domain of unknown function DUF614 containing protein [Zea mays]	ACG27622	9.97317e-57	100	222.631	3674					no IPS match
Zm.7654.1.A1_at	2.27535	0.00124409	erg28 like protein	gi|195640316|gb|ACG39626.1|erg28 like protein [Zea mays]	ACG39626	5.59125e-56	97	220.32	16020,3674,16021		integral to membrane;			IPR005352; noIPR
Zm.18987.1.A1_at	2.2509	0.00124409	---NA---											no IPS match
Zm.7659.1.S1_at	2.25044	0.00124409	phosphate transport protein	gi|195638308|gb|ACG38622.1|inorganic phosphate transporter 1-4 [Zea mays]	ACG38622	3.86309e-65	97	250.751	6817,16021,16020,5315,6810,5215	phosphate transport;	integral to membrane;	inorganic phosphate transmembrane transporter activity;		IPR005828; IPR016196; noIPR
Zm.90.1.A1_a_at	2.24638	0.00738509	cytochrome p450	gi|5921186|sp|Q43250.1|C71C1_MAIZERecName: Full=Cytochrome P450 71C1; AltName: Full=Benzoxazineless 4 >gi|550434|emb|CAA57422.1| cytochrome P450 [Zea mays]	Q43250	1.79024e-71	97	271.166	46872,20037,16491,16021,16020,5506,6118,4497	electron transport;	integral to membrane;	heme binding; monooxygenase activity; iron ion binding;		noIPR
Zm.14687.1.S1_at	2.23811	0.00124409	---NA---											no IPS match
Zm.9753.1.A1_at	2.23793	0.00124409	---NA---											no IPS match
Zm.13365.3.A1_at	2.23742	0.00124409	tubulin alpha-5 chain	gi|6094430|sp|O22348.1|TBA2_ELEINRecName: Full=Tubulin alpha-2 chain; AltName: Full=Alpha-2-tubulin >gi|2511533|gb|AAC05718.1| alpha-tubulin 2 [Eleusine indica]	O22348	1.46296e-49	98	198.364	7018,7017,51258,5874,166,5525,43234,3924,5198,5200	microtubule-based movement; protein polymerization;	protein complex; microtubule;	structural constituent of cytoskeleton; GTP binding; GTPase activity;	EC:3.6.5.1; EC:3.6.5.2; EC:3.6.5.3; EC:3.6.5.4	IPR000217; IPR002452; IPR008280; IPR018316; noIPR
Zm.11798.1.A1_at	2.21485	0.00365686	pho1-like protein	gi|218191790|gb|EEC74217.1|hypothetical protein OsI_09380 [Oryza sativa Indica Group]	EEC74217	8.81844e-23	98	109.383	16036,16020,6817,16021	phosphate transport; cellular response to phosphate starvation;	integral to membrane;			no IPS match
Zm.17184.1.A1_at	2.20961	0.00124409	---NA---	gi|195617614|gb|ACG30637.1|hypothetical protein [Zea mays]	ACG30637	7.95611e-48	99	192.586						no IPS match
Zm.15827.1.A1_at	2.20525	0.00332994	---NA---	gi|195610840|gb|ACG27250.1|hypothetical protein [Zea mays]	ACG27250	2.6427e-49	100	197.978	16020		membrane;			no IPS match
Zm.1506.1.A1_at	2.18079	0.0899633	win1 precursor	gi|195604630|gb|ACG24145.1|win1 precursor [Zea mays]	ACG24145	4.61315e-66	100	253.447	6032,50832,4568,16998,42742,16023,6952,5529,9607,6805,9626,5739	chitin catabolic process; plant-type hypersensitive response; defense response to bacterium; xenobiotic metabolic process; cell wall catabolic process; defense response to fungus;	mitochondrion; cytoplasmic membrane-bounded vesicle;	chitinase activity; sugar binding;	EC:3.2.1.14	no IPS match
Zm.2969.1.A1_at	2.1666	0.027372	plant integral membrane protein tigr01569 containing protein											no IPS match
Zm.674.1.S1_at	2.16432	0.00332994	beta-expansin 1a precursor	gi|162459936|ref|NP_001105575.1|beta-expansin 6 [Zea mays] >gi|14193771|gb|AAK56129.1|AF332179_1 beta-expansin 6 [Zea mays] >gi|194688328|gb|ACF78248.1| unknown [Zea mays] >gi|195644914|gb|ACG41925.1| beta-expansin 1a precursor [Zea mays]	NP_001105575	2.54781e-60	100	234.572	19953,5576	sexual reproduction;	extracellular region;			IPR005795; IPR007117
Zm.8181.1.A1_at	2.1486	0.00124409	2og-fe oxygenase family expressed	gi|18873839|gb|AAL79785.1|AC079874_8putative ethylene-forming enzyme [Oryza sativa]	AAL79785	3.09546e-29	74	110.923						noIPR
Zm.4221.1.A1_at	2.14155	0.0905288	dsba-like thioredoxin domain containing protein	gi|195648623|gb|ACG43779.1|DSBA-like thioredoxin domain containing protein [Zea mays]	ACG43779	6.36761e-68	97	259.996	16023,12505		cytoplasmic membrane-bounded vesicle;			noIPR
Zm.4762.1.A1_at	2.13985	0.00124409	---NA---											no IPS match
Zm.11772.1.A1_at	2.12284	0.00124409	alpha-l-arabinofuranosidase c-terminus family expressed	gi|212724044|ref|NP_001131724.1|hypothetical protein LOC100193089 [Zea mays] >gi|194692344|gb|ACF80256.1| unknown [Zea mays]	NP_001131724	1.35415e-39	97	165.236						no IPS match
Zm.1967.1.A1_at	2.11943	0.0475216	pathogenesis-related protein 1	gi|195615416|gb|ACG29538.1|pathogenesis-related protein 1 [Zea mays]	ACG29538	2.01547e-65	97	251.136	9607,6952	response to biotic stimulus; defense response;				IPR000916; noIPR
Zm.17435.1.A1_at	2.11744	0.00890035	protein	gi|125584887|gb|EAZ25551.1|hypothetical protein OsJ_09378 [Oryza sativa Japonica Group]	EAZ25551	1.71454e-55	99	218.394	16023,12505		endomembrane system; cytoplasmic membrane-bounded vesicle;			IPR004265; noIPR
Zm.12077.1.A1_at	2.11194	0.00332994	pistil-specific extensin-like protein precursor	gi|212722868|ref|NP_001132399.1|hypothetical protein LOC100193845 [Zea mays] >gi|194694274|gb|ACF81221.1| unknown [Zea mays]	NP_001132399	2.96235e-48	93	194.512	16023		cytoplasmic membrane-bounded vesicle;			no IPS match
Zm.7721.1.A1_at	2.10944	0.00803222	---NA---											no IPS match
Zm.18825.1.A1_at	2.09723	0.00124409	---NA---											no IPS match
Zm.10134.1.A1_at	2.09516	0.00124409	glutathione S-transferase	gi|195613544|gb|ACG28602.1|glutathione S-transferase [Zea mays]	ACG28602	1.49339e-62	97	241.506	16740,4364			glutathione transferase activity;	EC:2.5.1.18	IPR004046; IPR010987; IPR017933; noIPR
Zm.16448.1.A1_at	2.0934	0.0202835	---NA---											noIPR
Zm.8789.1.A1_at	2.07986	0.0131705	s-like rnase	gi|212275710|ref|NP_001131005.1|hypothetical protein LOC100192110 [Zea mays] >gi|194690690|gb|ACF79429.1| unknown [Zea mays] >gi|195636856|gb|ACG37896.1| ribonuclease 3 precursor [Zea mays]	NP_001131005	6.23197e-83	99	309.686	3723,4521,16023,33897,16787		cytoplasmic membrane-bounded vesicle;	RNA binding; endoribonuclease activity;		no IPS match
Zm.7646.1.A1_at	2.07721	0.00124409	protein	gi|125596338|gb|EAZ36118.1|hypothetical protein OsJ_20429 [Oryza sativa Japonica Group]	EAZ36118	1.72472e-26	78	121.709	3674					no IPS match
Zm.4517.1.A1_at	2.07509	0.00296647	glycerophosphodiester phosphodiesterase	gi|195619594|gb|ACG31627.1|glycerophosphodiester phosphodiesterase [Zea mays]	ACG31627	1.59568e-64	96	248.054						no IPS match
Zm.847.1.S1_at	2.0735	0.0160014	chitinase	gi|162459352|ref|NP_001105314.1|acidic class I chitinase [Zea mays] >gi|168445|gb|AAA62421.1| acidic class I chitinase	NP_001105314	1.97513e-46	94	187.963	6032,8061,4568,16998	chitin catabolic process; cell wall catabolic process;		chitinase activity; chitin binding;	EC:3.2.1.14	IPR000726; noIPR
Zm.3374.1.S1_at	2.07295	0.0193606	---NA---											noIPR
Zm.411.1.A1_at	2.07273	0.00124409	pdi-like protein	gi|194697638|gb|ACF82903.1|unknown [Zea mays]	ACF82903	1.24829e-64	99	248.44	45454,16491,9055,16209,6118,16853,15035	cell redox homeostasis; electron transport;		electron carrier activity; antioxidant activity;		IPR011424; noIPR
Zm.17690.2.A1_a_at	2.0701	0.0211872	disease resistance-responsive family protein / dirigent-like protein	gi|195643222|gb|ACG41079.1|dirigent-like protein [Zea mays]	ACG41079	1.65534e-37	84	158.303	16023,12505,6952	defense response;	cytoplasmic membrane-bounded vesicle;			IPR004265; noIPR
Zm.11838.1.A1_at	2.04971	0.00124409	pollen allergen phl p	gi|125555686|gb|EAZ01292.1|hypothetical protein OsI_23321 [Oryza sativa Indica Group]	EAZ01292	2.61079e-54	83	214.157	16023,16491,3824,50660		cytoplasmic membrane-bounded vesicle;	FAD binding; oxidoreductase activity;		IPR012951
Zm.13610.1.A1_at	2.04293	0.00214084	LOL3	gi|195613406|gb|ACG28533.1|LOL3 [Zea mays]	ACG28533	5.88731e-49	96	196.823						no IPS match
Zm.9423.1.A1_at	2.03839	0.00124409	gamma-glutamyl transferase	gi|195612250|gb|ACG27955.1|gamma-glutamyltranspeptidase 1 precursor [Zea mays]	ACG27955	1.37545e-39	100	165.236	5777,9853,6979,3840,47958,16756,48046,6751,4021,16740,8415	response to oxidative stress; photorespiration; glutathione catabolic process;	peroxisome; apoplast;	gamma-glutamyltransferase activity; glutathione gamma-glutamylcysteinyltransferase activity; alanine transaminase activity; glycine transaminase activity;	EC:2.3.2.2; EC:2.3.2.15; EC:2.6.1.2; EC:2.6.1.4	noIPR
Zm.17606.1.S1_at	2.03691	0.00168996	protein kinase	gi|223943203|gb|ACN25685.1|unknown [Zea mays]	ACN25685	1.23414e-30	98	135.576	9536,16023,5739					noIPR
Zm.13840.1.S1_at	2.03549	0.0120443	cytochrome p450	gi|223948277|gb|ACN28222.1|unknown [Zea mays]	ACN28222	2.18764e-46	84	187.963	16023,46872,20037,16491,5506,6118,4497,9536		cytoplasmic membrane-bounded vesicle; plastid;	monooxygenase activity;		no IPS match
Zm.1425.1.S1_at	2.01612	0.0156854	senescence-associated protein dh	gi|162460977|ref|NP_001105285.1|senescence-associated protein DH [Zea mays] >gi|54208706|gb|AAV31120.1| senescence-associated protein DH [Zea mays] >gi|194700856|gb|ACF84512.1| unknown [Zea mays] >gi|195639304|gb|ACG39120.1| senescence-associated protein DH [Zea mays]	NP_001105285	9.81277e-30	100	132.494	16021,5739,16023,16020		cytoplasmic membrane-bounded vesicle; integral to membrane; mitochondrion;			no IPS match
Zm.1458.1.S1_at	2.01207	0.00168996	---NA---	gi|195615874|gb|ACG29767.1|hypothetical protein [Zea mays]	ACG29767	1.50066e-30	97	135.191	16023		cytoplasmic membrane-bounded vesicle;			noIPR
Zm.9615.1.A1_at	2.01201	0.00124409	xylanase inhibitor protein 2 expressed	gi|194701116|gb|ACF84642.1|unknown [Zea mays]	ACF84642	1.86732e-40	98	168.703	16023,5739		cytoplasmic membrane-bounded vesicle; mitochondrion;			IPR001223; IPR013781
Zm.4253.1.A1_at	2.00298	0.0107222	---NA---	gi|195639398|gb|ACG39167.1|hypothetical protein [Zea mays]	ACG39167	3.67409e-16	97	87.4261						noIPR
Zm.8732.1.A1_at	1.99038	0.00546614	esterase precursor	gi|223947883|gb|ACN28025.1|unknown [Zea mays]	ACN28025	1.7146e-77	99	291.197	16023,3824		cytoplasmic membrane-bounded vesicle;	catalytic activity;		IPR001087
Zm.2301.1.A1_at	1.98703	0.0483577	o-methyltransferase zrp4	gi|195613208|gb|ACG28434.1|O-methyltransferase ZRP4 [Zea mays] >gi|223949385|gb|ACN28776.1| unknown [Zea mays]	ACG28434	4.41817e-39	72	163.696						no IPS match
Zm.13129.1.S1_at	1.98086	0.00168996	---NA---											no IPS match
Zm.9223.1.A1_at	1.98081	0.00124409	somatic embryogenesis protein kinase 1	gi|125596827|gb|EAZ36607.1|hypothetical protein OsJ_20953 [Oryza sativa Japonica Group]	EAZ36607	2.48847e-25	59	117.857	9536,5524,16023,6468,4713,4674,12505		intracellular membrane-bounded organelle; cytoplasmic part;	protein kinase activity;		noIPR
Zm.8631.1.A1_at	1.97876	0.00168996	protein	gi|224034353|gb|ACN36252.1|unknown [Zea mays]	ACN36252	4.87684e-18	97	93.9745	9862,5515,3700	systemic acquired resistance, salicylic acid mediated signaling pathway;		transcription factor activity; protein binding;		no IPS match
Zm.8377.1.A1_at	1.97802	0.00124409	---NA---	gi|195622132|gb|ACG32896.1|hypothetical protein [Zea mays]	ACG32896	7.12119e-44	95	179.489						no IPS match
Zm.13452.2.A1_at	1.97501	0.00214084	zip-like zinc transporter	gi|223945551|gb|ACN26859.1|unknown [Zea mays]	ACN26859	5.22842e-31	98	137.117	9536,16020,6829,16021,30001,5385,46873	zinc ion transport;	integral to membrane; plastid;	zinc ion transmembrane transporter activity;		IPR003689; noIPR
Zm.405.1.A1_at	1.97398	0.0645507	root peroxidase	gi|162459085|ref|NP_001104895.1|hypothetical protein LOC541674 [Zea mays] >gi|15011986|gb|AAC79954.2| putative peroxidase P7X [Zea mays]	NP_001104895	1.15234e-34	100	149.058	46872,20037,16491,5509,5506,6118,6979,4601	response to oxidative stress; electron transport;		heme binding; iron ion binding; peroxidase activity; calcium ion binding;	EC:1.11.1.7	no IPS match
Zm.18092.1.A1_at	1.97228	0.00782357	root abundant factor	gi|194700442|gb|ACF84305.1|unknown [Zea mays] >gi|195645788|gb|ACG42362.1| root abundant factor [Zea mays]	ACF84305	6.20284e-24	84	113.235	9536,6355,5634,3700	regulation of transcription, DNA-dependent;	nucleus; plastid;	transcription factor activity;		no IPS match
Zm.12757.1.A1_at	1.96573	0.00760473	---NA---											no IPS match
Zm.813.1.S1_at	1.95782	0.00124409	glutathione S-transferase 18	gi|162457928|ref|NP_001104984.1|glutathione S-transferase GST 18 [Zea mays] >gi|11385487|gb|AAG34826.1|AF244683_1 glutathione S-transferase GST 18 [Zea mays] >gi|195638454|gb|ACG38695.1| glutathione S-transferase [Zea mays]	NP_001104984	7.39868e-64	99	246.128	5737,16740,3824,4364,9072,5739	aromatic amino acid family metabolic process;	mitochondrion;	glutathione transferase activity;	EC:2.5.1.18	IPR010987; IPR017933
Zm.11741.1.S1_at	1.95558	0.00124409	---NA---	gi|224034553|gb|ACN36352.1|unknown [Zea mays]	ACN36352	1.38849e-23	100	112.079						no IPS match
Zm.3415.1.S1_at	1.93063	0.00546614	aspartic proteinase	gi|219887925|gb|ACL54337.1|unknown [Zea mays]	ACL54337	2.55627e-30	95	134.42	6508,4194,16023,3779,4190,6629,6665,5764,16787,8233	sphingolipid metabolic process; proteolysis;	cytoplasmic membrane-bounded vesicle; lysosome;	actin binding; pepsin A activity;	EC:3.4.23.1	no IPS match
Zm.8726.1.A1_at	1.91817	0.00124409	pathogenesis-related protein 5 / thaumatin-like protein precursor	gi|194704158|gb|ACF86163.1|unknown [Zea mays] >gi|195645910|gb|ACG42423.1| thaumatin-like protein precursor [Zea mays]	ACF86163	8.5682e-26	100	119.398	16023,9607,6952,6805,50832	defense response; response to biotic stimulus;	cytoplasmic membrane-bounded vesicle;			no IPS match
Zm.10101.1.A1_at	1.91458	0.00124409	polygalacturonase inhibitor	gi|195608848|gb|ACG26254.1|polygalacturonase inhibitor precursor [Zea mays]	ACG26254	6.08639e-64	95	246.128	5515					noIPR
Zm.4145.1.A1_at	1.91313	0.00332994	calcineurin b-like protein 8	gi|218190519|gb|EEC72946.1|hypothetical protein OsI_06812 [Oryza sativa Indica Group] >gi|222622637|gb|EEE56769.1| hypothetical protein OsJ_06318 [Oryza sativa Japonica Group]	EEC72946	8.98852e-31	94	135.961	5509			calcium ion binding;		no IPS match
Zm.11852.2.A1_x_at	1.91186	0.00124409	---NA---											noIPR
Zm.11809.1.A1_at	1.91125	0.0913998	phi-1-like phosphate-induced protein	gi|195612808|gb|ACG28234.1|phi-1-like phosphate-induced protein [Zea mays]	ACG28234	7.26478e-41	92	169.474	16023		cytoplasmic membrane-bounded vesicle;			IPR006766
Zm.12269.1.A1_at	1.90575	0.00124409	-2-hydroxy-acid oxidase	gi|224031779|gb|ACN34965.1|unknown [Zea mays]	ACN34965	9.75378e-16	97	86.2705						IPR000262; IPR013785; noIPR
Zm.19195.1.S1_at	1.90505	0.00124409	fasciclin-like arabinogalactan protein 8 precursor	gi|195616706|gb|ACG30183.1|fasciclin-like arabinogalactan protein 8 precursor [Zea mays] >gi|223946661|gb|ACN27414.1| unknown [Zea mays]	ACG30183	2.25457e-08	97	61.6178						no IPS match
Zm.18265.1.A1_at	1.90173	0.00124409	---NA---	gi|224033011|gb|ACN35581.1|unknown [Zea mays]	ACN35581	3.54242e-35	97	150.599						no IPS match
Zm.6759.1.A1_at	1.89949	0.00124409	peptide transporter ptr2	gi|223974737|gb|ACN31556.1|unknown [Zea mays]	ACN31556	4.31586e-09	94	63.929						no IPS match
Zm.13900.1.S1_at	1.89716	0.00168996	---NA---											no IPS match
Zm.5372.1.S1_at	1.89686	0.00124409	pgsip1 (plant glycogenin-like starch initiation protein 1)transferring glycosyl groups	gi|195655783|gb|ACG47359.1|secondary cell wall-related glycosyltransferase family 8 [Zea mays]	ACG47359	5.06203e-45	97	183.726	9058,16757,5575,9507,5982	starch metabolic process; biosynthetic process;		transferase activity, transferring glycosyl groups;		noIPR
Zm.2207.1.A1_at	1.87371	0.00124409	ribosomal	gi|223946053|gb|ACN27110.1|unknown [Zea mays]	ACN27110	9.63156e-41	79	169.088	5739					no IPS match
Zm.2391.1.A1_at	1.87079	0.00124409	secretory carrier membrane protein	gi|195651353|gb|ACG45144.1|SC3 protein [Zea mays]	ACG45144	3.38786e-38	98	160.614	16020,22857,16021		integral to membrane;	transmembrane transporter activity;		noIPR
Zm.13210.1.A1_at	1.86349	0.0533792	---NA---											noIPR
Zm.1079.6.A1_at	1.86286	0.00124409	carbonic anhydrase	gi|223945547|gb|ACN26857.1|unknown [Zea mays] >gi|223948691|gb|ACN28429.1| unknown [Zea mays]	ACN26857	4.75828e-32	100	140.198	8270,16829,4089,15976,9536,9507	carbon utilization;	chloroplast;	zinc ion binding; carbonate dehydratase activity;	EC:4.2.1.1	noIPR
Zm.3509.1.A1_at	1.86262	0.00124409	protein	gi|224030363|gb|ACN34257.1|unknown [Zea mays]	ACN34257	6.52362e-42	98	172.94						no IPS match
Zm.10186.1.A1_at	1.86092	0.00842997	---NA---	gi|223973223|gb|ACN30799.1|unknown [Zea mays]	ACN30799	5.61501e-25	98	116.701						no IPS match
Zm.15076.1.A1_at	1.85911	0.00124409	pollen specific protein sf21	gi|223972879|gb|ACN30627.1|unknown [Zea mays]	ACN30627	5.35383e-18	100	93.5893	30154,3674	cell differentiation;				no IPS match
Zm.17575.1.S1_at	1.85116	0.00124409	alpha-l-arabinofuranosidase c-terminus familyexpressed	gi|218192714|gb|EEC75141.1|hypothetical protein OsI_11337 [Oryza sativa Indica Group]	EEC75141	1.25553e-19	91	99.3673	46556,16787,46373					no IPS match
Zm.8477.1.S1_at	1.84184	0.00168996	---NA---	gi|219885239|gb|ACL52994.1|unknown [Zea mays]	ACL52994	2.65092e-25	95	117.857						noIPR
Zm.17268.1.S1_at	1.82601	0.00296647	---NA---											no IPS match
Zm.12605.1.S1_at	1.82557	0.00124409	---NA---											no IPS match
Zm.7367.1.A1_at	1.82427	0.00124409	pathogenesis-related protein	gi|115457570|ref|NP_001052385.1|Os04g0289500 [Oryza sativa (japonica cultivar-group)] >gi|113563956|dbj|BAF14299.1| Os04g0289500 [Oryza sativa (japonica cultivar-group)] >gi|125589745|gb|EAZ30095.1| hypothetical protein OsJ_14156 [Oryza sativa Japonica Group]	NP_001052385	9.49601e-44	76	179.104	5576,16023,3674		extracellular region; cytoplasmic membrane-bounded vesicle;			IPR001283; IPR014044; noIPR
Zm.8881.1.S1_at	1.81609	0.00124409	---NA---											noIPR
Zm.130.1.S1_at	1.81367	0.00124409	---NA---											noIPR
Zm.5214.1.S1_at	1.81315	0.00622372	auxin-induced protein pcnt115	gi|195635793|gb|ACG37365.1|auxin-induced protein PCNT115 [Zea mays]	ACG37365	3.44359e-43	98	177.178	16491					no IPS match
Zm.18148.1.A1_at	1.80546	0.00546614	protein kinase	gi|195611840|gb|ACG27750.1|protein kinase [Zea mays]	ACG27750	2.35594e-31	72	137.887	12505,3674,16023		cytoplasmic membrane-bounded vesicle;			no IPS match
Zm.2277.1.S1_at	1.80337	0.00365686	zinc finger, C3HC4 type family protein	gi|195615366|gb|ACG29513.1|zinc finger, C3HC4 type family protein [Zea mays]	ACG29513	8.13151e-40	100	166.007	16023,9536		cytoplasmic membrane-bounded vesicle; plastid;			no IPS match
Zm.3657.1.A1_at	1.80069	0.00124409	---NA---											noIPR
Zm.187.1.S1_at	1.79759	0.00124409	anionic peroxidase	gi|194694944|gb|ACF81556.1|unknown [Zea mays]	ACF81556	7.56184e-47	93	189.889	46872,20037,16491,5509,5506,6118,6979,4601,16023,42744	hydrogen peroxide catabolic process; electron transport;	cytoplasmic membrane-bounded vesicle;	iron ion binding; heme binding; calcium ion binding; peroxidase activity;	EC:1.11.1.7	noIPR
Zm.18990.1.A1_at	1.79251	0.00124409	protein kinase	gi|223974289|gb|ACN31332.1|unknown [Zea mays]	ACN31332	4.46577e-36	93	153.68	16023		cytoplasmic membrane-bounded vesicle;			no IPS match
Zm.3573.1.A1_at	1.78674	0.00124409	peroxidase 54 precursor	gi|195622328|gb|ACG32994.1|peroxidase 54 precursor [Zea mays]	ACG32994	3.43501e-60	100	234.187	16023,4601,46872,20037,16491,5509,5506,6118,6979,42744	response to oxidative stress;	cytoplasmic membrane-bounded vesicle;	metal ion binding; cation binding; peroxidase activity;	EC:1.11.1.7	no IPS match
Zm.3332.1.A1_at	1.78153	0.00461944	serine type endopeptidase inhibitor	gi|162457877|ref|NP_001105983.1|putative serine type endopeptidase inhibitor [Zea mays] >gi|125719332|gb|ABN54444.1| putative serine type endopeptidase inhibitor [Zea mays]	NP_001105983	2.38235e-31	100	137.887	12505,4867,16023		endomembrane system; cytoplasmic membrane-bounded vesicle;	serine-type endopeptidase inhibitor activity;		IPR003465; noIPR
Zm.2349.1.A1_at	1.77912	0.00124409	methyladenine glycosylase family protein	gi|223945433|gb|ACN26800.1|unknown [Zea mays]	ACN26800	1.19927e-62	100	242.276	6284,3824,6281	base-excision repair;		catalytic activity;		IPR005019; IPR011257; noIPR
Zm.612.1.A1_at	1.77894	0.046408	miptip subfamily	gi|194689300|gb|ACF78734.1|unknown [Zea mays]	ACF78734	2.01949e-58	99	228.409	5774,5773,16021,16020,6810,5215	transport;	vacuolar membrane; integral to membrane;	transporter activity;		IPR000425; noIPR
ZmAffx.801.1.S1_at	1.77562	0.00259189	---NA---											noIPR
Zm.3942.1.A1_at	1.77354	0.00431239	2og-feoxygenase family protein	gi|223944829|gb|ACN26498.1|unknown [Zea mays]	ACN26498	2.17366e-61	94	237.654	16706,9821,19748	alkaloid biosynthetic process;		oxidoreductase activity, acting on paired donors, with incorporation or reduction of molecular oxygen, 2-oxoglutarate as one donor, and incorporation of one atom each of oxygen into both donors;	EC:1.14.11.0	IPR005123; noIPR
Zm.10175.1.A1_at	1.77221	0.0524963	pathogenesis-related protein 10	gi|195610658|gb|ACG27159.1|pathogenesis-related protein 10 [Zea mays] >gi|223949727|gb|ACN28947.1| unknown [Zea mays]	ACG27159	5.20424e-31	100	136.732	9607,6952	response to biotic stimulus; defense response;				noIPR
Zm.8748.1.A1_at	1.76821	0.0569425	---NA---	gi|195615508|gb|ACG29584.1|hypothetical protein [Zea mays]	ACG29584	3.78964e-58	100	226.868	12505,3674					noIPR
Zm.4499.1.A1_a_at	1.76752	0.00124409	flavonol synthase flavanone 3-hydroxylase											no IPS match
Zm.3392.1.A1_at	1.76289	0.0107222	---NA---	gi|224034309|gb|ACN36230.1|unknown [Zea mays]	ACN36230	1.29886e-22	90	109.383						no IPS match
Zm.1315.1.A1_at	1.75035	0.0144416	germin a	gi|195656653|gb|ACG47794.1|germin-like protein subfamily 1 member 11 precursor [Zea mays]	ACG47794	3.20999e-69	91	263.848	16023		cytoplasmic membrane-bounded vesicle;			IPR001929; IPR006045; IPR011051; IPR014710
Zm.8222.1.A1_at	1.74701	0.0329269	nonspecific lipid-transfer protein precursor											no IPS match
Zm.10013.1.A1_at	1.74093	0.00431239	chemocyanin precursor	gi|195642648|gb|ACG40792.1|chemocyanin precursor [Zea mays]	ACG40792	8.61356e-41	100	169.474	16023,46872,9055,5507,6118,6810,9856,48653	anther development; pollination;	cytoplasmic membrane-bounded vesicle;	metal ion binding;		no IPS match
Zm.9783.1.A1_at	1.73882	0.00124409	chorismate mutase	gi|125603562|gb|EAZ42887.1|hypothetical protein OsJ_27481 [Oryza sativa Japonica Group]	EAZ42887	3.32246e-52	87	207.223	9607,162,16688	response to biotic stimulus; tryptophan biosynthetic process;				IPR002701; IPR008238
Zm.4050.1.A1_at	1.7265	0.00332994	subtilisin-like protease precursor	gi|212274323|ref|NP_001130775.1|hypothetical protein LOC100191879 [Zea mays] >gi|195616670|gb|ACG30165.1| subtilisin-like protease precursor [Zea mays]	NP_001130775	1.31066e-28	94	83.9593	16023,12505,6508	proteolysis;	cytoplasmic membrane-bounded vesicle;			no IPS match
Zm.12391.1.S1_at	1.72429	0.00168996	class iv chitinase	gi|195641530|gb|ACG40233.1|endochitinase PR4 precursor [Zea mays] >gi|223947337|gb|ACN27752.1| unknown [Zea mays]	ACG40233	6.08972e-80	99	299.286	16023,6032,51707,4568,16998,8061,16787,8152,16798	chitin catabolic process; cell wall catabolic process; response to other organism;	cytoplasmic membrane-bounded vesicle;	chitinase activity; chitin binding;	EC:3.2.1.14	IPR000726; noIPR
ZmAffx.1095.1.S1_at	1.72368	0.00124409	---NA---											noIPR
Zm.2788.1.S1_at	1.72294	0.00124409	peptide transport protein	gi|223945563|gb|ACN26865.1|unknown [Zea mays]	ACN26865	1.35774e-46	100	189.119	6857,16020,5215	oligopeptide transport;	membrane;	transporter activity;		IPR000109; noIPR
Zm.17764.1.S1_at	1.71974	0.00168996	---NA---											no IPS match
Zm.12129.1.S1_at	1.71736	0.00124409	erwinia induced protein 1	gi|224033715|gb|ACN35933.1|unknown [Zea mays]	ACN35933	2.07467e-64	99	247.669	16023,16998		cytoplasmic membrane-bounded vesicle;			noIPR
Zm.18775.1.A1_at	1.71535	0.00124409	calcium calmodulin-dependent protein kinase	gi|162459834|ref|NP_001105906.1|putative calcium/calmodulin dependent protein kinase [Zea mays] >gi|89329662|gb|ABD67491.1| putative calcium/calmodulin dependent protein kinase [Zea mays] >gi|195614894|gb|ACG29277.1| calcium and calcium/calmodulin-dependent serine/threonine-proteinkinase [Zea mays] >gi|224034173|gb|ACN36162.1| unknown [Zea mays]	NP_001105906	3.37651e-12	100	74.3294	16301,5524,4672,5509,6468,4674,16740,166,16021,16020,9877,5516,4683	protein amino acid phosphorylation; nodulation;	integral to membrane;	calmodulin-dependent protein kinase activity; calcium ion binding; ATP binding; calmodulin binding;	EC:2.7.11.17	IPR018247; IPR018248; IPR018249; noIPR
Zm.1556.1.A1_at	1.71348	0.0147545	anthranilate phosphoribosyltransferase	gi|125558336|gb|EAZ03872.1|hypothetical protein OsI_26008 [Oryza sativa Indica Group]	EAZ03872	1.76172e-53	95	211.46	5783		endoplasmic reticulum;			IPR013583; noIPR
Zm.19319.1.A1_at	1.70416	0.00124409	lecithin-cholesterol acyl transferase	gi|194703024|gb|ACF85596.1|unknown [Zea mays] >gi|223944051|gb|ACN26109.1| unknown [Zea mays]	ACF85596	5.63875e-35	97	93.2041						noIPR
Zm.3358.2.A1_at	1.7011	0.00124409	protein	gi|125536975|gb|EAY83463.1|hypothetical protein OsI_38675 [Oryza sativa Indica Group]	EAY83463	3.91443e-66	66	193.741	8150,4842					noIPR
Zm.18245.1.S1_at	1.69931	0.00124409	---NA---	gi|195637138|gb|ACG38037.1|hypothetical protein [Zea mays]	ACG38037	6.39018e-29	93	129.798						noIPR
Zm.3486.1.S1_at	1.69758	0.00124409	phosphatidylinositol transfer protein CSR1	gi|195622610|gb|ACG33135.1|phosphatidylinositol transfer protein CSR1 [Zea mays]	ACG33135	7.03372e-44	100	179.874	5575,6810,5622,5215	transport;				IPR001251; noIPR
Zm.8452.1.A1_at	1.69577	0.00168996	---NA---											no IPS match
Zm.14496.1.A1_at	1.69518	0.0513916	sesquiterpene cyclase	gi|162458192|ref|NP_001105950.1|putative sesquiterpene cyclase [Zea mays] >gi|50082890|gb|AAT70086.1| putative sesquiterpene cyclase [Zea mays] >gi|194369498|gb|ACF58240.1| terpene synthase 11 [Zea mays]	NP_001105950	3.15894e-45	100	184.111	287,8152,16829	metabolic process;		lyase activity; magnesium ion binding;		IPR008949
Zm.17762.1.S1_at	1.68791	0.00124409	hydrophobic protein lti6b	gi|195648282|gb|ACG43609.1|hydrophobic protein LTI6B [Zea mays] >gi|195650163|gb|ACG44549.1| hydrophobic protein LTI6B [Zea mays]	ACG43609	5.9991e-20	100	100.138	16021,16023,16020,9737,9414,5624,9409,9651,5886	response to water deprivation; response to cold; response to abscisic acid stimulus; response to salt stress;	membrane fraction; cytoplasmic membrane-bounded vesicle; plasma membrane; integral to membrane;			IPR000612; noIPR
Zm.1843.1.A1_at	1.68598	0.0641795	aspartic proteinase	gi|223949795|gb|ACN28981.1|unknown [Zea mays]	ACN28981	3.32766e-46	97	187.193	6508,4194,16023,4190,6629,6665,5764,16787,8233,3779,12505	sphingolipid metabolic process; proteolysis;	endomembrane system; cytoplasmic membrane-bounded vesicle; lysosome;	actin binding; pepsin A activity;	EC:3.4.23.1	IPR001461; IPR009007; noIPR
Zm.15394.1.S1_at	1.68325	0.00124409	---NA---											no IPS match
Zm.13785.1.S1_s_at	1.67542	0.00124409	---NA---											no IPS match
Zm.12231.1.A1_at	1.6746	0.00124409	c2 domain-containing protein	gi|223945247|gb|ACN26707.1|unknown [Zea mays]	ACN26707	1.37518e-38	94	162.155	3674,5575,9507					no IPS match
Zm.11951.1.A1_at	1.67455	0.00124409	protein	gi|125526972|gb|EAY75086.1|hypothetical protein OsI_02980 [Oryza sativa Indica Group]	EAY75086	1.1499e-46	93	188.734						no IPS match
Zm.13583.1.S1_at	1.66616	0.00124409	secretory protein	gi|195626940|gb|ACG35300.1|secretory protein [Zea mays]	ACG35300	1.0626e-53	98	194.897	9536,12505		endomembrane system; plastid;			no IPS match
Zm.1776.1.S1_at	1.66501	0.00124409	membrane protein	gi|218186086|gb|EEC68513.1|hypothetical protein OsI_36788 [Oryza sativa Indica Group]	EEC68513	1.82343e-15	90	85.1149	3674,8150					IPR010580; noIPR
Zm.8336.1.S1_at	1.66381	0.00124409	nicotianamine synthase 3	gi|212274933|ref|NP_001130727.1|hypothetical protein LOC100191831 [Zea mays] >gi|194689958|gb|ACF79063.1| unknown [Zea mays]	NP_001130727	2.82242e-80	95	187.963	16740,30410,30418	nicotianamine biosynthetic process;		nicotianamine synthase activity;	EC:2.5.1.43	no IPS match
Zm.10753.1.A1_at	1.65767	0.00124409	brassinosteroid insensitive 1-associated receptor kinase 1expressed	gi|224033157|gb|ACN35654.1|unknown [Zea mays]	ACN35654	7.48932e-57	99	222.631	16740,4674,4672,6468,166,5524,16301,4713,5515	protein amino acid phosphorylation;		protein binding; ATP binding; protein-tyrosine kinase activity; protein serine/threonine kinase activity;	EC:2.7.10.0; EC:2.7.11.0	noIPR
Zm.17225.1.S1_at	1.65638	0.00124409	pifi (post-illumination chlorophyll fluorescence increase)	gi|125586968|gb|EAZ27632.1|hypothetical protein OsJ_11576 [Oryza sativa Japonica Group]	EAZ27632	1.97953e-10	75	68.9366	9570,10478					no IPS match
Zm.1502.1.A1_at	1.64957	0.00332994	o-methyltransferase	gi|33641706|gb|AAQ24338.1|O-methyltransferase [Zea mays] >gi|33641750|gb|AAQ24360.1| O-methyltransferase [Zea mays]	AAQ24338	2.32805e-36	100	154.836	8168,16740,46983,8171,9809,47763,16206,3824	lignin biosynthetic process;		caffeate O-methyltransferase activity; protein dimerization activity; catechol O-methyltransferase activity;	EC:2.1.1.68; EC:2.1.1.6	no IPS match
Zm.542.1.S1_at	1.64077	0.00124409	glutathione S-transferase	gi|195644838|gb|ACG41887.1|glutathione S-transferase, C-terminal domain containing protein [Zea mays]	ACG41887	7.77978e-35	97	149.443	16740,4364			glutathione transferase activity;	EC:2.5.1.18	no IPS match
Zm.10158.1.A1_at	1.63848	0.00124409	---NA---											no IPS match
Zm.13698.1.S1_at	1.63328	0.00296647	cyclin-dependent kinase cdc2c	gi|224032435|gb|ACN35293.1|unknown [Zea mays]	ACN35293	5.00119e-21	94	103.99	9536		plastid;			no IPS match
Zm.8743.1.A1_at	1.63023	0.00401114	blue copper binding protein	gi|223948621|gb|ACN28394.1|unknown [Zea mays]	ACN28394	1.2049e-43	100	178.718	16023		cytoplasmic membrane-bounded vesicle;			no IPS match
Zm.11725.1.A1_at	1.62725	0.00124409	---NA---											no IPS match
Zm.6775.1.A1_at	1.62457	0.00168996	ethylene response factor	gi|195640990|gb|ACG39963.1|ethylene response factor [Zea mays]	ACG39963	1.33553e-18	97	95.5153						no IPS match
Zm.3403.1.S1_at	1.61853	0.00124409	---NA---											no IPS match
Zm.4199.1.A1_at	1.61677	0.0700169	---NA---	gi|195648991|gb|ACG43963.1|hypothetical protein [Zea mays]	ACG43963	5.3533e-34	98	146.747						no IPS match
Zm.14597.1.A1_at	1.61289	0.00124409	carbonyl reductase 3	gi|55741093|gb|AAV64232.1|unknown [Zea mays]	AAV64232	2.59957e-22	100	107.842	5488,16491,8152,3824,12505	metabolic process;		oxidoreductase activity; binding;		no IPS match
Zm.17475.1.S1_x_at	1.61179	0.00124409	---NA---											no IPS match
Zm.6376.1.A1_at	1.6115	0.00842997	alpha-xylosidase precursor	gi|222617676|gb|EEE53808.1|hypothetical protein OsJ_00241 [Oryza sativa Japonica Group]	EEE53808	1.66274e-30	83	135.576	16023,4553,16787,8152,5975,16798,4558,12505		cytoplasmic membrane-bounded vesicle;			no IPS match
Zm.4194.1.A1_at	1.61136	0.00124409	---NA---											noIPR
Zm.1165.1.A1_at	1.60869	0.00124409	---NA---											no IPS match
Zm.19108.1.S1_at	1.6053	0.00168996	flavonoid 3-hydroxylase	gi|195649007|gb|ACG43971.1|hypothetical protein [Zea mays]	ACG43971	1.13325e-64	100	143.665	46872,20037,16491,5506,33772,6118,4497,5792,5783		cell part;	metal ion binding; monooxygenase activity;		IPR001128; noIPR
Zm.12522.1.A1_at	1.60139	0.00124409	nodulin3 family protein	gi|219885723|gb|ACL53236.1|unknown [Zea mays] >gi|223942585|gb|ACN25376.1| unknown [Zea mays]	ACL53236	2.40141e-20	100	101.293	9536,16020,16023		plastid; membrane;			no IPS match
Zm.3427.1.A1_at	1.59982	0.0160014	cortical cell-delineating protein precursor	gi|195653685|gb|ACG46310.1|cortical cell-delineating protein precursor [Zea mays] >gi|223974079|gb|ACN31227.1| unknown [Zea mays]	ACG46310	2.46784e-41	98	171.014	6869,5739,8289,16023	lipid transport;	cytoplasmic membrane-bounded vesicle; mitochondrion;	lipid binding;		no IPS match
Zm.5548.3.A1_at	1.59867	0.00713877	alpha-l-arabinofuranosidase c-terminus family expressed	gi|223947755|gb|ACN27961.1|unknown [Zea mays] >gi|223950179|gb|ACN29173.1| unknown [Zea mays] >gi|224030475|gb|ACN34313.1| unknown [Zea mays]	ACN27961	2.77262e-24	100	114.39	46556,16787,46373	L-arabinose metabolic process;		alpha-N-arabinofuranosidase activity;	EC:3.2.1.55	no IPS match
Zm.3968.1.A1_at	1.59703	0.00124409	---NA---	gi|195649241|gb|ACG44088.1|hypothetical protein [Zea mays] >gi|195650505|gb|ACG44720.1| hypothetical protein [Zea mays]	ACG44088	1.2257e-38	97	162.155						noIPR
Zm.13478.1.S1_at	1.58739	0.00124409	---NA---											no IPS match
Zm.9165.1.A1_at	1.58248	0.00124409	glutathione transferase	gi|219888751|gb|ACL54750.1|unknown [Zea mays]	ACL54750	6.67684e-57	99	223.016	3674,9507		chloroplast;			noIPR
Zm.9049.1.A1_x_at	1.58042	0.00124409	germin a	gi|195656653|gb|ACG47794.1|germin-like protein subfamily 1 member 11 precursor [Zea mays]	ACG47794	4.01467e-68	89	260.381	16023		cytoplasmic membrane-bounded vesicle;			IPR001929; IPR006045; IPR011051; IPR014710
Zm.18509.1.A1_at	1.57866	0.00259189	-beta-xylan endohydrolase	gi|224033329|gb|ACN35740.1|unknown [Zea mays]	ACN35740	8.58739e-42	98	172.555	5739		mitochondrion;			no IPS match
Zm.6390.1.S1_at	1.5785	0.00124409	---NA---	gi|195642274|gb|ACG40605.1|hypothetical protein [Zea mays]	ACG40605	1.02604e-34	92	149.058						noIPR
Zm.5768.1.A1_at	1.57673	0.0282073	beta--glucanase precursor	gi|219885597|gb|ACL53173.1|unknown [Zea mays] >gi|223947209|gb|ACN27688.1| unknown [Zea mays] >gi|223949641|gb|ACN28904.1| unknown [Zea mays]	ACL53173	1.41979e-43	88	178.718	4553,16787,8152,5975,43169,16798,3824,42973,16023	carbohydrate metabolic process;	cytoplasmic membrane-bounded vesicle;	hydrolase activity, hydrolyzing O-glycosyl compounds;	EC:3.2.1.0	IPR000490; IPR013781; IPR017853
Zm.10739.1.A1_at	1.56418	0.00124409	hga1-like protein	gi|125601368|gb|EAZ40944.1|hypothetical protein OsJ_25426 [Oryza sativa Japonica Group]	EAZ40944	2.21031e-29	89	131.339	16740					noIPR
Zm.8239.1.A1_at	1.56012	0.0976865	---NA---	gi|195642656|gb|ACG40796.1|hypothetical protein [Zea mays]	ACG40796	1.45684e-31	88	139.043						no IPS match
Zm.13830.1.S1_at	1.55636	0.00599889	membrane protein	gi|195637766|gb|ACG38351.1|membrane protein [Zea mays] >gi|223950231|gb|ACN29199.1| unknown [Zea mays]	ACG38351	1.19181e-19	100	98.9821	5739		mitochondrion;			IPR010580
Zm.17659.1.A1_at	1.55352	0.00259189	acyl-CoA-binding protein	gi|195611236|gb|ACG27448.1|acyl-CoA-binding protein [Zea mays]	ACG27448	9.9592e-30	97	132.494	5488,62,8289,6810	transport;		acyl-CoA binding;		noIPR
Zm.17773.1.A1_at	1.55312	0.00570886	serine carboxypeptidase family expressed	gi|223943413|gb|ACN25790.1|unknown [Zea mays]	ACN25790	3.98835e-65	100	250.366	5739,16023,6508,4185	proteolysis;	cytoplasmic membrane-bounded vesicle; mitochondrion;	serine carboxypeptidase activity;	EC:3.4.16.0	no IPS match
Zm.12098.1.A1_at	1.5486	0.00332994	endo-1,3;1,4-beta-d-glucanase precursor	gi|194702736|gb|ACF85452.1|unknown [Zea mays] >gi|195621222|gb|ACG32441.1| endo-1,3;1,4-beta-D-glucanase precursor [Zea mays]	ACF85452	5.74929e-62	99	239.58						IPR002925; noIPR
ZmAffx.756.1.A1_at	1.54764	0.00124409	protein	gi|219887161|gb|ACL53955.1|unknown [Zea mays]	ACL53955	4.49557e-38	98	160.229	5739,12505		mitochondrion;			no IPS match
Zm.11759.1.S1_at	1.54497	0.00296647	cellulose synthase	gi|224030457|gb|ACN34304.1|unknown [Zea mays]	ACN34304	1.01764e-50	100	202.216	46872,30244,16020,8270,16760,5515,9873,16757,9867,42742,9863,50832,9834,9832	jasmonic acid mediated signaling pathway; cellulose biosynthetic process; defense response to bacterium; salicylic acid mediated signaling pathway; defense response to fungus; cellulose and pectin-containing secondary cell wall biogenesis; ethylene mediated signaling pathway;	membrane;	zinc ion binding; cellulose synthase (UDP-forming) activity; protein binding;	EC:2.4.1.12	IPR005150; noIPR
Zm.13474.1.S1_at	1.54138	0.0199439	protein	gi|115463339|ref|NP_001055269.1|Os05g0349200 [Oryza sativa (japonica cultivar-group)] >gi|113578820|dbj|BAF17183.1| Os05g0349200 [Oryza sativa (japonica cultivar-group)]	NP_001055269	4.84591e-68	97	259.996	9793,5792	embryonic development ending in seed dormancy;	microsome;			IPR001365; IPR006650; noIPR
Zm.13207.1.A1_at	1.53953	0.00124409	receptor-like protein kinase	gi|224035249|gb|ACN36700.1|unknown [Zea mays]	ACN36700	6.45428e-42	100	173.326	5739,12505,16301,6468		mitochondrion;			no IPS match
ZmAffx.467.1.A1_at	1.53448	0.00168996	calmodulin	gi|195629374|gb|ACG36328.1|calmodulin [Zea mays]	ACG36328	1.66045e-45	84	184.882	5509,5515			protein binding; calcium ion binding;		IPR002048; IPR011992; IPR018247; IPR018248; IPR018249; noIPR
Zm.5538.1.A1_at	1.53253	0.00168996	---NA---	gi|223975177|gb|ACN31776.1|unknown [Zea mays]	ACN31776	5.68931e-38	100	159.844	16023,5739		cytoplasmic membrane-bounded vesicle; mitochondrion;			noIPR
Zm.7756.1.A1_at	1.53164	0.00124409	no apicalexpressed	gi|219886677|gb|ACL53713.1|unknown [Zea mays]	ACL53713	3.71912e-53	100	210.305						noIPR
Zm.17258.1.S1_at	1.53031	0.00124409	nac domain-containing protein 18	gi|195643696|gb|ACG41316.1|NAC domain-containing protein 18 [Zea mays]	ACG41316	4.76912e-16	74	87.0409						no IPS match
Zm.11861.1.A1_at	1.52786	0.00124409	carbonic anhydrase precursor	gi|194707832|gb|ACF88000.1|unknown [Zea mays] >gi|195606598|gb|ACG25129.1| carbonic anhydrase precursor [Zea mays]	ACF88000	3.12463e-57	100	224.172	16023,12505,6730,8270	one-carbon compound metabolic process;	cytoplasmic membrane-bounded vesicle;	zinc ion binding;		no IPS match
Zm.13989.1.A1_at	1.52048	0.0423182	ralf precursor	gi|195650759|gb|ACG44847.1|rapid alkalinization factor 1 precursor [Zea mays]	ACG44847	6.70788e-41	100	169.859	16023		cytoplasmic membrane-bounded vesicle;			IPR008801
Zm.7551.1.A1_at	1.51383	0.00332994	cyclophilin	gi|195624938|gb|ACG34299.1|peptidyl-prolyl cis-trans isomerase [Zea mays] >gi|224035839|gb|ACN36995.1| unknown [Zea mays]	ACG34299	1.68216e-42	100	133.65	5737,3755,6457,42277,16853,16020	protein folding;	cell part;	isomerase activity;		no IPS match
Zm.11843.1.A1_at	1.51372	0.00168996	nac domain-containing protein 21 22											no IPS match
Zm.10827.1.S1_at	1.50896	0.00296647	oligopeptide transporter opt family	gi|218195240|gb|EEC77667.1|hypothetical protein OsI_16700 [Oryza sativa Indica Group]	EEC77667	1.49538e-41	94	172.17	16020		membrane;			no IPS match
Zm.2770.1.A1_at	1.50523	0.00124409	thaumatin-like protein	gi|212722392|ref|NP_001131249.1|hypothetical protein LOC100192561 [Zea mays] >gi|195646064|gb|ACG42500.1| osmotin-like protein precursor [Zea mays]	NP_001131249	1.66443e-26	94	72.4034	16023,12505,3674,6805,50832,48046,5576,5575		cytoplasmic membrane-bounded vesicle;			no IPS match
Zm.17028.1.S1_at	1.5027	0.0418627	---NA---											no IPS match
Zm.14663.1.S1_at	1.4996	0.00461944	---NA---	gi|195654817|gb|ACG46876.1|hypothetical protein [Zea mays]	ACG46876	1.85296e-36	100	154.836	9536		plastid;			IPR007493
Zm.10043.1.A1_at	1.49711	0.00124409	glycosyl hydrolase family 1 expressed	gi|194707226|gb|ACF87697.1|unknown [Zea mays] >gi|194707228|gb|ACF87698.1| unknown [Zea mays]	ACF87697	2.10688e-63	90	244.588	5739,16023		cytoplasmic membrane-bounded vesicle; mitochondrion;			IPR001360; IPR013781; IPR017853; noIPR
Zm.2347.1.S1_at	1.49406	0.00124409	leucine-rich repeat receptor-like kinase	gi|125556573|gb|EAZ02179.1|hypothetical protein OsI_24271 [Oryza sativa Indica Group]	EAZ02179	8.12978e-32	89	139.428	9536		plastid;			noIPR
Zm.3307.1.A1_a_at	1.49317	0.00124409	adp-ribosylation factor	gi|195640914|gb|ACG39925.1|ADP-ribosylation factor [Zea mays] >gi|223945117|gb|ACN26642.1| unknown [Zea mays]	ACG39925	1.56104e-23	100	112.079	5525,5739,7264,6888,6886,5215,166,5622,16192,5794,15031,6810	intracellular protein transport; ER to Golgi vesicle-mediated transport; small GTPase mediated signal transduction;	Golgi apparatus; mitochondrion;	GTP binding; transporter activity;		no IPS match
ZmAffx.13.1.S1_s_at	1.49113	0.00124409	cellulose synthase	gi|162458651|ref|NP_001105236.1|cellulose synthase 11 [Zea mays] >gi|38532102|gb|AAR23311.1| cellulose synthase catalytic subunit 11 [Zea mays]	NP_001105236	6.40083e-69	100	262.692	30244,16020,8270,16760,5515,10116,16759,9873,16757,6970,9867,9414,9863,50832,42742,9834,5886,46872	positive regulation of abscisic acid biosynthetic process; response to water deprivation; jasmonic acid mediated signaling pathway; cellulose biosynthetic process; defense response to bacterium; response to osmotic stress; salicylic acid mediated signaling pathway; defense response to fungus; cellulose and pectin-containing secondary cell wall biogenesis; ethylene mediated signaling pathway;	plasma membrane;	zinc ion binding; cellulose synthase (UDP-forming) activity; protein binding;	EC:2.4.1.12	IPR005150; noIPR
Zm.3572.1.A1_at	1.48831	0.00124409	harpin-induced hin1-related harpin-responsive	gi|195648813|gb|ACG43874.1|harpin-induced protein [Zea mays]	ACG43874	2.011e-57	98	224.557	5739,3674,8150		mitochondrion;			IPR010847
Zm.1867.1.A1_at	1.48418	0.00124409	alpha-l-fucosidase 2 precursor	gi|194708598|gb|ACF88383.1|unknown [Zea mays] >gi|195639606|gb|ACG39271.1| alpha-L-fucosidase 2 precursor [Zea mays] >gi|223947171|gb|ACN27669.1| unknown [Zea mays]	ACF88383	2.14453e-79	100	298.13	16023		cytoplasmic membrane-bounded vesicle;			IPR001087; noIPR
Zm.3297.1.A1_at	1.47908	0.00124409	cinnamoyl-reductase	gi|224034189|gb|ACN36170.1|unknown [Zea mays]	ACN36170	4.44407e-46	100	186.808	9809,16621	lignin biosynthetic process;		cinnamoyl-CoA reductase activity;	EC:1.2.1.44	no IPS match
Zm.3097.1.A1_at	1.47523	0.00803222	rna-dependent rna polymerase	gi|40794965|gb|AAR91036.1|RNA-directed RNA polymerase 1 [Hordeum vulgare subsp. vulgare]	AAR91036	1.31564e-24	79	115.546	3676,3968			RNA-directed RNA polymerase activity; nucleic acid binding;	EC:2.7.7.48	IPR007855
Zm.13228.1.S1_at	1.47371	0.0249892	lysine histidine transporter	gi|195613982|gb|ACG28821.1|LHT1 [Zea mays]	ACG28821	3.39389e-14	88	80.1073	9536,16020,16021		plastid; membrane;			no IPS match
Zm.11691.1.A1_at	1.4725	0.00332994	---NA---											no IPS match
Zm.13841.1.S1_at	1.47113	0.00124409	anion exchanger family protein	gi|223943709|gb|ACN25938.1|unknown [Zea mays]	ACN25938	2.29027e-47	97	191.43	46715,46713,16020,10036,5886,6820,16021,15380,5737,5768	response to boron; boron transport;	endosome; plasma membrane;	boron transporter activity;		no IPS match
Zm.9101.1.A1_at	1.46988	0.00124409	flavoprotein wrba	gi|195620530|gb|ACG32095.1|flavoprotein wrbA [Zea mays] >gi|219885401|gb|ACL53075.1| unknown [Zea mays]	ACG32095	1.63725e-64	96	232.646	16481,16491,10181,16655,9733,5575	response to auxin stimulus; negative regulation of transcription;		oxidoreductase activity, acting on NADH or NADPH, quinone or similar compound as acceptor; FMN binding;	EC:1.6.5.0	noIPR
Zm.11803.1.A1_at	1.4697	0.00259189	---NA---											noIPR
Zm.9841.1.A1_at	1.46686	0.0497086	disease resistance response protein 206	gi|22208460|gb|AAM94289.1|putative protein [Sorghum bicolor] >gi|22208491|gb|AAM94317.1| putative protein [Sorghum bicolor]	AAM94289	1.68109e-29	95	131.724	16023		cytoplasmic membrane-bounded vesicle;
Zm.14674.1.S1_at	1.46531	0.00214084	---NA---	gi|195636558|gb|ACG37747.1|hypothetical protein [Zea mays]	ACG37747	0.000701976	73	46.595						noIPR
Zm.18409.1.A1_at	1.46183	0.00259189	extensin precursor-like	gi|212274865|ref|NP_001130107.1|hypothetical protein LOC100191200 [Zea mays] >gi|194688304|gb|ACF78236.1| unknown [Zea mays] >gi|195627170|gb|ACG35415.1| systemin receptor SR160 precursor [Zea mays] >gi|223949539|gb|ACN28853.1| unknown [Zea mays] >gi|223949671|gb|ACN28919.1| unknown [Zea mays]	NP_001130107	4.44255e-38	98	160.229	16023,5199,5515,9664		cytoplasmic membrane-bounded vesicle;	structural constituent of cell wall; protein binding;		no IPS match
Zm.11372.1.A1_at	1.46103	0.0105341	plant integral membrane protein tigr01569 containing protein	gi|115458780|ref|NP_001052990.1|Os04g0460400 [Oryza sativa (japonica cultivar-group)] >gi|113564561|dbj|BAF14904.1| Os04g0460400 [Oryza sativa (japonica cultivar-group)]	NP_001052990	1.16049e-12	100	75.8702	9536,16020,3674,8150		plastid; membrane;			IPR006702; noIPR
Zm.8148.1.A1_at	1.46051	0.00365686	lob domain protein 17	gi|115477861|ref|NP_001062526.1|Os08g0563400 [Oryza sativa (japonica cultivar-group)] >gi|42408445|dbj|BAD09627.1| putative LOB domain protein 17 [Oryza sativa Japonica Group] >gi|113624495|dbj|BAF24440.1| Os08g0563400 [Oryza sativa (japonica cultivar-group)] >gi|125562584|gb|EAZ08032.1| hypothetical protein OsI_30297 [Oryza sativa Indica Group] >gi|125604352|gb|EAZ43677.1| hypothetical protein O…	NP_001062526	6.25813e-09	71	63.929						no IPS match
Zm.19324.1.A1_at	1.45902	0.00124409	serine threonine-specific protein kinase	gi|219886391|gb|ACL53570.1|unknown [Zea mays]	ACL53570	9.70996e-50	100	199.134	5524,6468,4674,5739,12505	protein amino acid phosphorylation;	mitochondrion;	ATP binding;		no IPS match
Zm.12696.1.S1_at	1.45188	0.0123702	---NA---	gi|224032923|gb|ACN35537.1|unknown [Zea mays]	ACN35537	2.83533e-16	100	87.8113						no IPS match
Zm.12295.2.S1_a_at	1.44917	0.0167111	stress responsive protein	gi|195627938|gb|ACG35799.1|stress responsive protein [Zea mays]	ACG35799	3.50576e-65	100	250.366	9536		plastid;			no IPS match
Zm.18052.1.A1_at	1.44785	0.00296647	---NA---	gi|218198573|gb|EEC81000.1|hypothetical protein OsI_23750 [Oryza sativa Indica Group]	EEC81000	1.35706e-40	80	169.088						no IPS match
Zm.545.1.S1_at	1.4472	0.0338404	glutathione S-transferase 15	gi|162462098|ref|NP_001105626.1|glutathione S-transferase GST 15 [Zea mays] >gi|11385481|gb|AAG34823.1|AF244680_1 glutathione S-transferase GST 15 [Zea mays] >gi|223949869|gb|ACN29018.1| unknown [Zea mays]	NP_001105626	1.01149e-59	100	232.261	16740,4364			glutathione transferase activity;	EC:2.5.1.18	no IPS match
Zm.6228.1.A1_at	1.44395	0.011479	---NA---	gi|195624792|gb|ACG34226.1|hypothetical protein [Zea mays] >gi|195639936|gb|ACG39436.1| hypothetical protein [Zea mays] >gi|195652421|gb|ACG45678.1| hypothetical protein [Zea mays]	ACG34226	5.28535e-15	97	83.5741						no IPS match
Zm.6763.3.A1_at	1.44349	0.00259189	protein	gi|194700468|gb|ACF84318.1|unknown [Zea mays]	ACF84318	7.61727e-83	100	308.916	16020		membrane;			no IPS match
Zm.4067.1.S1_at	1.44124	0.00124409	protein	gi|222632522|gb|EEE64654.1|hypothetical protein OsJ_19508 [Oryza sativa Japonica Group]	EEE64654	1.9078e-24	87	115.546	6512,4842,6464	protein modification process;				no IPS match
Zm.18513.1.S1_at	1.43881	0.00644259	---NA---	gi|212723112|ref|NP_001131593.1|hypothetical protein LOC100192940 [Zea mays] >gi|194691960|gb|ACF80064.1| unknown [Zea mays]	NP_001131593	1.54334e-49	97	198.364	5739,16020		mitochondrion; membrane;			noIPR
Zm.10767.1.A1_at	1.43799	0.00124409	short-chain dehydrogenase reductase sdr	gi|195604660|gb|ACG24160.1|short-chain dehydrogenase/reductase SDR [Zea mays]	ACG24160	7.77377e-17	96	77.0258	9536,9507,8152	metabolic process;	chloroplast;			no IPS match
Zm.4164.1.A1_x_at	1.43324	0.0578454	---NA---	gi|223950291|gb|ACN29229.1|unknown [Zea mays]	ACN29229	8.80967e-10	100	66.2402						noIPR
Zm.17935.1.A1_at	1.43144	0.00332994	enhancer of rudimentary	gi|195627094|gb|ACG35377.1|enhancer of rudimentary [Zea mays] >gi|224032065|gb|ACN35108.1| unknown [Zea mays]	ACG35377	7.77027e-13	97	77.0258						no IPS match
Zm.4465.1.A1_at	1.43127	0.00570886	---NA---											noIPR
Zm.13067.1.A1_at	1.42899	0.00296647	---NA---	gi|219363697|ref|NP_001136743.1|hypothetical protein LOC100216884 [Zea mays] >gi|194696874|gb|ACF82521.1| unknown [Zea mays]	NP_001136743	6.80279e-11	100	70.0922						noIPR
Zm.13508.1.A1_at	1.42561	0.00124409	wrky dna-binding protein	gi|195614970|gb|ACG29315.1|hypothetical protein [Zea mays]	ACG29315	2.10909e-57	100	224.557	9536		plastid;			no IPS match
Zm.10293.1.S1_at	1.42375	0.00803222	light-inducible protein cprf-2	gi|195638982|gb|ACG38959.1|light-inducible protein CPRF-2 [Zea mays] >gi|223944869|gb|ACN26518.1| unknown [Zea mays]	ACG38959	2.5962e-38	100	160.999	6355,5634,3677	regulation of transcription, DNA-dependent;	nucleus;	DNA binding;		no IPS match
Zm.19086.1.A1_at	1.42008	0.00124409	aspartic proteinase nepenthesin-2 precursor	gi|194704586|gb|ACF86377.1|unknown [Zea mays]	ACF86377	3.65451e-48	98	193.741	9536,5739		mitochondrion; plastid;			IPR001461; IPR009007; noIPR
Zm.2040.1.S1_at	1.41765	0.0322096	ubiquitin-conjugating enzyme -like	gi|212722206|ref|NP_001132795.1|hypothetical protein LOC100194284 [Zea mays] >gi|194695414|gb|ACF81791.1| unknown [Zea mays] >gi|224032619|gb|ACN35385.1| unknown [Zea mays]	NP_001132795	8.99398e-47	100	189.119	5739,9536		mitochondrion;			no IPS match
Zm.64.1.A1_at	1.41755	0.00365686	---NA---	gi|195622230|gb|ACG32945.1|hypothetical protein [Zea mays]	ACG32945	2.70819e-19	100	97.8265						no IPS match
Zm.10652.1.S1_at	1.40786	0.00332994	chorismate mutase	gi|212275774|ref|NP_001130752.1|hypothetical protein LOC100191856 [Zea mays] >gi|194703508|gb|ACF85838.1| unknown [Zea mays] >gi|195604334|gb|ACG23997.1| chorismate mutase [Zea mays]	NP_001130752	8.92787e-23	100	109.383	4106,9073,16853,9607,162	response to biotic stimulus; tryptophan biosynthetic process;		chorismate mutase activity;	EC:5.4.99.5	no IPS match
Zm.12550.1.A1_at	1.40237	0.00644259	---NA---	gi|195619224|gb|ACG31442.1|hypothetical protein [Zea mays]	ACG31442	2.45209e-24	75	86.6557						no IPS match
Zm.4164.2.A1_at	1.40221	0.00124409	cmv 1a interacting protein 1	gi|224031719|gb|ACN34935.1|unknown [Zea mays]	ACN34935	3.63806e-30	72	134.42	5739,8168,8152		mitochondrion;			noIPR
Zm.8944.1.S1_at	1.40131	0.00259189	aluminum-induced protein	gi|224034361|gb|ACN36256.1|unknown [Zea mays]	ACN36256	4.07583e-36	97	153.68	3674,10044,9507	response to aluminum ion;	chloroplast;			no IPS match
Zm.123.1.S1_at	1.39943	0.00431239	heat shock complementing factor 1	gi|162457834|ref|NP_001106068.1|heat shock complementing factor1 [Zea mays] >gi|2652938|emb|CAA87634.1| orf [Zea mays]	NP_001106068	1.32958e-34	97	149.058	6355,6350,5634,3700,3677	regulation of transcription, DNA-dependent;	nucleus;	transcription factor activity;		no IPS match
Zm.1079.1.A1_a_at	1.3978	0.00934185	carbonic anhydrase	gi|194689302|gb|ACF78735.1|unknown [Zea mays]	ACF78735	1.70777e-29	98	131.724	8270,16829,4089,15976,9536,9507	carbon utilization;	chloroplast;	zinc ion binding; carbonate dehydratase activity;	EC:4.2.1.1	no IPS match
Zm.9472.1.A1_at	1.39355	0.0192119	heavy-metal-associated domain-containing expressed	gi|195622730|gb|ACG33195.1|hypothetical protein [Zea mays]	ACG33195	2.17779e-23	100	111.694	16023,46872,30001	metal ion transport;	cytoplasmic membrane-bounded vesicle;	metal ion binding;		IPR006121; noIPR
Zm.409.1.S1_at	1.39231	0.00124409	cell wall invertase	gi|219885999|gb|ACL53374.1|unknown [Zea mays]	ACL53374	4.0985e-32	100	140.584	4553,4564,16787,8152,5975,16798,5618,5576,16023	carbohydrate metabolic process;	extracellular region; cytoplasmic membrane-bounded vesicle; cell wall;	beta-fructofuranosidase activity;	EC:3.2.1.26	no IPS match
Zm.17703.1.A1_at	1.38792	0.00365686	---NA---											noIPR
Zm.8293.1.S1_at	1.38234	0.00168996	harpin-induced protein	gi|195626644|gb|ACG35152.1|harpin-induced protein [Zea mays] >gi|223943449|gb|ACN25808.1| unknown [Zea mays]	ACG35152	1.30685e-21	100	105.531	9536		plastid;			noIPR
Zm.15532.1.S1_at	1.38082	0.0551516	transposon protein	gi|224030981|gb|ACN34566.1|unknown [Zea mays]	ACN34566	2.85018e-37	99	157.532	4497,16023,9536		cytoplasmic membrane-bounded vesicle; plastid;	monooxygenase activity;		IPR001128; IPR002401; IPR017972; noIPR
ZmAffx.78.1.S1_at	1.37869	0.0206033	protein											no IPS match
Zm.9637.1.A1_at	1.3769	0.0151565	---NA---											no IPS match
Zm.8925.1.A1_at	1.3768	0.0173491	---NA---											no IPS match
Zm.9565.1.A1_at	1.37675	0.00461944	beta-expansin 1a precursor	gi|194698644|gb|ACF83406.1|unknown [Zea mays]	ACF83406	1.99709e-59	100	231.491	19953,5576,5739,16023	sexual reproduction;	extracellular region; cytoplasmic membrane-bounded vesicle; mitochondrion;			no IPS match
Zm.265.1.A1_at	1.37558	0.00124409	protein	gi|224030315|gb|ACN34233.1|unknown [Zea mays]	ACN34233	6.62526e-58	100	226.098	16023		cytoplasmic membrane-bounded vesicle;			no IPS match
Zm.5050.1.S1_at	1.36677	0.0571028	atp sulfurylase	gi|224029895|gb|ACN34023.1|unknown [Zea mays]	ACN34023	3.58e-38	90	160.999	4781,103,9536	sulfate assimilation;	plastid;	sulfate adenylyltransferase (ATP) activity;	EC:2.7.7.4	noIPR
Zm.1079.3.A1_at	1.36229	0.0122353	---NA---											no IPS match
Zm.778.1.A1_a_at	1.36158	0.00124409	integral membrane expressed	gi|224030939|gb|ACN34545.1|unknown [Zea mays]	ACN34545	8.25187e-61	100	235.728	16020		membrane;			no IPS match
Zm.2297.1.A1_at	1.35893	0.00124409	---NA---	gi|212723110|ref|NP_001131327.1|hypothetical protein LOC100192643 [Zea mays] >gi|194691198|gb|ACF79683.1| unknown [Zea mays]	NP_001131327	1.17477e-23	100	112.849						no IPS match
ZmAffx.95.1.A1_at	1.35507	0.00124409	gdp dissociation inhibitor	gi|194701838|gb|ACF85003.1|unknown [Zea mays]	ACF85003	5.52592e-20	87	100.138	5093,43087,15031					no IPS match
Zm.4179.1.A1_at	1.35383	0.00124409	nac domain-containing protein 77	gi|195612592|gb|ACG28126.1|NAC domain-containing protein 77 [Zea mays]	ACG28126	9.41241e-41	100	169.088						no IPS match
Zm.4875.1.S1_at	1.34865	0.00124409	---NA---											noIPR
Zm.5778.1.A1_at	1.34217	0.00401114	cadmium tolerant 1	gi|223973763|gb|ACN31069.1|unknown [Zea mays]	ACN31069	2.14502e-24	100	114.775						no IPS match
Zm.9751.1.A1_at	1.34181	0.0197944	rpm1-interacting protein 4	gi|212722076|ref|NP_001131811.1|hypothetical protein LOC100193184 [Zea mays] >gi|194692606|gb|ACF80387.1| unknown [Zea mays] >gi|195655389|gb|ACG47162.1| nitrate-induced NOI protein [Zea mays]	NP_001131811	3.8712e-44	97	122.865						noIPR
Zm.3444.1.A1_at	1.34144	0.0155107	---NA---	gi|194701038|gb|ACF84603.1|unknown [Zea mays]	ACF84603	5.66507e-09	57	63.5438						no IPS match
Zm.8563.1.A1_at	1.34113	0.00124409	protein	gi|223974095|gb|ACN31235.1|unknown [Zea mays]	ACN31235	5.01103e-16	100	87.0409	9507		chloroplast;			noIPR
Zm.9601.1.A1_at	1.33961	0.0091429	---NA---											no IPS match
Zm.17437.1.A1_at	1.33695	0.00296647	glutathione S-transferase	gi|18479038|gb|AAL73394.1|AF430069_1glutathione transferase [Hordeum vulgare subsp. vulgare]	AAL73394	2.37474e-54	81	214.542	16740,4364,16023		cytoplasmic membrane-bounded vesicle;	glutathione transferase activity;	EC:2.5.1.18	IPR004046; IPR010987; IPR017933; noIPR
Zm.13257.1.S1_at	1.33476	0.0406258	della protein	gi|224032153|gb|ACN35152.1|unknown [Zea mays]	ACN35152	1.96012e-70	100	267.7	9740,6355,6350,5634					no IPS match
Zm.10845.1.A1_at	1.33391	0.0135476	nucellin-like aspartic protease	gi|219886219|gb|ACL53484.1|unknown [Zea mays] >gi|219888509|gb|ACL54629.1| unknown [Zea mays]	ACL53484	7.77377e-59	99	229.18	6508,4194,16787,4190,8233	proteolysis;		pepsin A activity;	EC:3.4.23.1	no IPS match
Zm.9391.1.A2_at	1.33348	0.00124409	lipase class 3-like	gi|223948581|gb|ACN28374.1|unknown [Zea mays]	ACN28374	1.15276e-65	99	251.906	6629,16787,4806					no IPS match
Zm.686.1.S1_at	1.33237	0.00124409	barley mlo defense gene homolog 7	gi|162462626|ref|NP_001105661.1|barley mlo defense gene homolog7 [Zea mays] >gi|13784987|gb|AAK38343.1| seven transmembrane protein Mlo7 [Zea mays]	NP_001105661	1.31447e-80	100	302.368	16021,8219,16020,16023	cell death;	integral to membrane;			IPR004326; noIPR
Zm.11612.1.A1_at	1.33156	0.00431239	gsdl-motif lipase	gi|115470040|ref|NP_001058619.1|Os06g0725100 [Oryza sativa (japonica cultivar-group)] >gi|54291019|dbj|BAD61697.1| GDSL-lipase-like [Oryza sativa Japonica Group] >gi|113596659|dbj|BAF20533.1| Os06g0725100 [Oryza sativa (japonica cultivar-group)] >gi|125556799|gb|EAZ02405.1| hypothetical protein OsI_24508 [Oryza sativa Indica Group]	NP_001058619	1.91547e-41	77	171.785	5739		mitochondrion;			no IPS match
Zm.17476.1.S1_at	1.33003	0.00124409	transcription factor myb8	gi|195628398|gb|ACG36029.1|hypothetical protein [Zea mays]	ACG36029	5.95313e-11	100	70.0922						no IPS match
Zm.2132.1.S1_at	1.32789	0.0933673	protein	gi|194708490|gb|ACF88329.1|unknown [Zea mays] >gi|195642266|gb|ACG40601.1| hypothetical protein [Zea mays]	ACF88329	4.66943e-24	100	113.62	12505,3674					no IPS match
Zm.13330.1.A1_at	1.32782	0.00401114	uridine/cytidine kinase-like 1	gi|195625366|gb|ACG34513.1|uridine/cytidine kinase-like 1 [Zea mays]	ACG34513	5.81285e-32	97	140.198	9058,16301,5524,4849,5737,4845	biosynthetic process;	cytoplasm;	uridine kinase activity; uracil phosphoribosyltransferase activity; ATP binding;	EC:2.7.1.48; EC:2.4.2.9	IPR000764; noIPR
Zm.19144.1.A1_at	1.32563	0.00365686	pirin-like protein	gi|219887787|gb|ACL54268.1|unknown [Zea mays]	ACL54268	2.01878e-43	92	177.948	5739,8150,5516,6355					IPR008778; IPR011051; IPR012093
Zm.554.1.A1_at	1.32556	0.00401114	glutathione S-transferase	gi|195641012|gb|ACG39974.1|glutathione S-transferase [Zea mays]	ACG39974	3.05423e-57	100	190.66	16740,4364			glutathione transferase activity;	EC:2.5.1.18	IPR004046; IPR010987; IPR017933; noIPR
Zm.17951.1.A1_at	1.32499	0.0105341	---NA---	gi|195642656|gb|ACG40796.1|hypothetical protein [Zea mays]	ACG40796	3.0991e-23	92	110.923						noIPR
Zm.3918.1.S1_at	1.32404	0.0211872	membrane protein	gi|195650527|gb|ACG44731.1|membrane protein [Zea mays]	ACG44731	1.30728e-13	100	78.9518	16020,5886					noIPR
Zm.14576.1.S1_a_at	1.32386	0.00124409	---NA---											no IPS match
Zm.6680.1.A1_at	1.31997	0.0914501	---NA---	gi|195612526|gb|ACG28093.1|hypothetical protein [Zea mays]	ACG28093	1.47478e-43	97	178.718						no IPS match
Zm.12900.1.S1_at	1.31748	0.0167111	rust resistance kinase lr10	gi|224035783|gb|ACN36967.1|unknown [Zea mays]	ACN36967	1.6315e-64	98	248.054	16301,5524,4672,16740,166,6468,4674,16023,5739,4872	protein amino acid phosphorylation;	cytoplasmic membrane-bounded vesicle; mitochondrion;	receptor activity; ATP binding; protein serine/threonine kinase activity;	EC:2.7.11.0	noIPR
Zm.1496.1.A1_at	1.3173	0.00570886	membrane protein	gi|195628828|gb|ACG36231.1|membrane protein [Zea mays]	ACG36231	1.08369e-16	92	89.7373						IPR006702; noIPR
Zm.5263.1.A1_a_at	1.31576	0.0123702	3-n-debenzoyl-2-deoxytaxol n-benzoyltransferase											noIPR
Zm.14139.1.A1_at	1.31496	0.00124409	cysteine proteinase	gi|195634783|gb|ACG36860.1|xylem cysteine proteinase 2 precursor [Zea mays] >gi|219884977|gb|ACL52863.1| unknown [Zea mays]	ACG36860	3.61575e-63	100	244.202	6508,16023,8234,4197,6810,5215,16787,8233	transport; proteolysis;	cytoplasmic membrane-bounded vesicle;	cysteine-type endopeptidase activity; transporter activity;	EC:3.4.22.0	no IPS match
Zm.11651.1.A1_at	1.31494	0.0103499	sulfate bicarbonate oxalate exchanger and transporter sat-1	gi|223948201|gb|ACN28184.1|unknown [Zea mays]	ACN28184	8.84687e-58	91	225.713	16020		membrane;			IPR002645; noIPR
Zm.628.1.A1_at	1.31401	0.00124409	glutathione S-transferase 12	gi|162464281|ref|NP_001104981.1|glutathione S-transferase12 [Zea mays] >gi|11385475|gb|AAG34820.1|AF244677_1 glutathione S-transferase GST 12 [Zea mays] >gi|195644306|gb|ACG41621.1| glutathione S-transferase [Zea mays]	NP_001104981	1.67518e-42	100	175.637	16740,4364			glutathione transferase activity;	EC:2.5.1.18	no IPS match
Zm.7882.1.A1_at	1.31298	0.06806	protein	gi|195645646|gb|ACG42291.1|hypothetical protein [Zea mays] >gi|224033459|gb|ACN35805.1| unknown [Zea mays]	ACG42291	1.80337e-18	100	95.1301						no IPS match
Zm.17933.1.A1_at	1.31213	0.00124409	hsp20 alpha crystallin family protein	gi|195618442|gb|ACG31051.1|hsp20/alpha crystallin family protein [Zea mays]	ACG31051	7.29182e-40	100	166.392						no IPS match
Zm.8693.1.A1_a_at	1.31094	0.00296647	---NA---	gi|195657701|gb|ACG48318.1|hypothetical protein [Zea mays]	ACG48318	6.44977e-21	82	103.219	16023		cytoplasmic membrane-bounded vesicle;			noIPR
ZmAffx.1019.1.S1_at	1.31031	0.0139298	trehalose-6-phosphate synthase	gi|222640552|gb|EEE68684.1|hypothetical protein OsJ_27312 [Oryza sativa Japonica Group]	EEE68684	9.80803e-46	88	185.652	5992,8152,3824	trehalose biosynthetic process;		catalytic activity;		no IPS match
Zm.3095.1.S1_at	1.30908	0.00124409	tpa: class iii peroxidase 24 precursor	gi|212274719|ref|NP_001130975.1|hypothetical protein LOC100192080 [Zea mays] >gi|194690608|gb|ACF79388.1| unknown [Zea mays]	NP_001130975	4.19424e-28	94	127.102	16023,46872,20037,16491,5509,5506,6118,6979,4601		cytoplasmic membrane-bounded vesicle;			IPR002016; IPR010255; noIPR
Zm.18062.1.A1_at	1.30834	0.00124409	pirin-like protein	gi|212721980|ref|NP_001131616.1|hypothetical protein LOC100192968 [Zea mays] >gi|194692044|gb|ACF80106.1| unknown [Zea mays]	NP_001131616	8.04426e-59	96	229.565	8150,5516,6355,5739,5634			calmodulin binding;		IPR008778; IPR011051; IPR012093
Zm.17779.1.S1_at	1.30539	0.00124409	kinesin heavy chain-like protein	gi|222623764|gb|EEE57896.1|hypothetical protein OsJ_08573 [Oryza sativa Japonica Group]	EEE57896	8.27127e-22	78	106.686						noIPR
Zm.6064.1.S1_at	1.30492	0.00570886	defensin protein	gi|195608756|gb|ACG26208.1|low-molecular-weight cysteine-rich protein LCR70 precursor [Zea mays] >gi|195659187|gb|ACG49061.1| low-molecular-weight cysteine-rich protein LCR70 precursor [Zea mays]	ACG26208	5.54041e-33	98	143.28	6952,8233,4867,4866,5618,5773,5576					IPR003614; IPR008176; noIPR
Zm.6579.1.A1_at	1.30424	0.00124409	branched-chain amino acid aminotransferase-like protein	gi|223975265|gb|ACN31820.1|unknown [Zea mays]	ACN31820	1.48686e-62	99	241.506	8152,3824,16829,46654,9507	tetrahydrofolate biosynthetic process;		catalytic activity;		IPR001544; noIPR
Zm.9289.1.A1_at	1.30141	0.00842997	cytochrome p450	gi|21842133|gb|AAM77716.1|AF465265_1cytochrome P450 monooxygenase CYP72A16 [Zea mays]	AAM77716	4.41421e-54	99	213.386	46872,20037,16491,5506,6118,4497,16023	electron transport;	cytoplasmic membrane-bounded vesicle;	heme binding; monooxygenase activity; iron ion binding;		no IPS match
Zm.1841.1.A1_at	1.30134	0.00401114	protein	gi|194708512|gb|ACF88340.1|unknown [Zea mays]	ACF88340	1.41725e-44	100	182.185	16023,12505,3674		cytoplasmic membrane-bounded vesicle;			IPR000834; noIPR
Zm.11695.1.A1_at	1.29894	0.00214084	---NA---	gi|195635225|gb|ACG37081.1|hypothetical protein [Zea mays]	ACG37081	2.77774e-40	100	167.548						noIPR
Zm.4917.1.A1_at	1.29501	0.00124409	rab1 small gtp-binding protein	gi|218195930|gb|EEC78357.1|hypothetical protein OsI_18114 [Oryza sativa Indica Group] >gi|222629897|gb|EEE62029.1| hypothetical protein OsJ_16811 [Oryza sativa Japonica Group]	EEC78357	6.02932e-21	96	103.605	16023,5525,7264,166,15031	small GTPase mediated signal transduction; protein transport;	cytoplasmic membrane-bounded vesicle;	GTP binding;		no IPS match
Zm.7788.1.A1_at	1.29396	0.0607349	anthocyanidin 3-o-glucosyltransferase	gi|195623404|gb|ACG33532.1|anthocyanidin 3-O-glucosyltransferase [Zea mays]	ACG33532	2.07219e-27	100	124.79	9536		plastid;			no IPS match
Zm.5003.1.A1_at	1.2936	0.00259189	cytochrome b561	gi|49387475|dbj|BAD24966.1|cytochrome b561 [Zea mays] >gi|194701808|gb|ACF84988.1| unknown [Zea mays] >gi|195625990|gb|ACG34825.1| cytochrome b561 [Zea mays]	BAD24966	3.31032e-41	100	170.629	16021,6118,16023,16020	electron transport;	cytoplasmic membrane-bounded vesicle; integral to membrane;			noIPR
Zm.4654.1.A1_a_at	1.29253	0.00124409	---NA---	gi|219885395|gb|ACL53072.1|unknown [Zea mays]	ACL53072	7.26502e-25	81	116.316						no IPS match
Zm.15057.1.S1_at	1.29252	0.00214084	protein	gi|194707732|gb|ACF87950.1|unknown [Zea mays] >gi|195638196|gb|ACG38566.1| hypothetical protein [Zea mays]	ACF87950	2.48071e-37	100	157.918	3674					IPR007033
Zm.4164.3.A1_a_at	1.29198	0.0109028	---NA---											IPR006058; IPR013032; noIPR
Zm.4153.1.A1_at	1.2905	0.0135476	hydrophobic protein lti6b	gi|195611860|gb|ACG27760.1|hydrophobic protein LTI6B [Zea mays]	ACG27760	1.06496e-15	100	85.8853	16021,16023,16020,9737,9414,5624,9409,9651,5886	response to water deprivation; response to cold; response to abscisic acid stimulus; response to salt stress;	membrane fraction; cytoplasmic membrane-bounded vesicle; plasma membrane; integral to membrane;			no IPS match
Zm.4089.1.S1_at	1.29042	0.0221814	---NA---											no IPS match
Zm.16854.1.S1_at	1.29021	0.00124409	lipid phosphate phosphatase 3	gi|194706768|gb|ACF87468.1|unknown [Zea mays]	ACF87468	5.0738e-44	83	106.686	16020		membrane;			no IPS match
Zm.6715.1.S1_a_at	1.28779	0.0131705	RING finger and CHY zinc finger domain-containing protein 1	gi|195620478|gb|ACG32069.1|RING finger and CHY zinc finger domain-containing protein 1 [Zea mays]	ACG32069	1.11949e-73	100	278.485	8270,46872,5515			zinc ion binding; protein binding;		noIPR
Zm.6489.1.A1_at	1.28743	0.00124409	protein	gi|115461364|ref|NP_001054282.1|Os04g0679800 [Oryza sativa (japonica cultivar-group)] >gi|113565853|dbj|BAF16196.1| Os04g0679800 [Oryza sativa (japonica cultivar-group)] >gi|125592082|gb|EAZ32432.1| hypothetical protein OsJ_16642 [Oryza sativa Japonica Group]	NP_001054282	4.91401e-41	91	170.629						noIPR
Zm.17576.1.S1_at	1.28431	0.00760473	protein transporter	gi|195647962|gb|ACG43449.1|protein transporter [Zea mays] >gi|223943959|gb|ACN26063.1| unknown [Zea mays]	ACG43449	1.23358e-40	100	168.703	5739		mitochondrion;			no IPS match
Zm.17203.1.A1_at	1.27754	0.0181898	---NA---	gi|195649037|gb|ACG43986.1|hypothetical protein [Zea mays]	ACG43986	2.67848e-19	94	97.8265						noIPR
Zm.3439.1.A1_at	1.27654	0.0082443	xanthine uracil vitamin c permease	gi|195627390|gb|ACG35525.1|permease I [Zea mays]	ACG35525	1.5526e-43	97	178.333	16020,6810,5215	transport;	membrane;	transporter activity;		IPR006043; noIPR
Zm.18478.1.S1_at	1.2731	0.00124409	---NA---											noIPR
Zm.11337.1.A1_at	1.27116	0.0258255	phi-1-like phosphate-induced protein	gi|115448779|ref|NP_001048169.1|Os02g0756600 [Oryza sativa (japonica cultivar-group)] >gi|46805677|dbj|BAD17078.1| putative phi-1 [Oryza sativa Japonica Group] >gi|46805966|dbj|BAD17260.1| putative phi-1 [Oryza sativa Japonica Group] >gi|113537700|dbj|BAF10083.1| Os02g0756600 [Oryza sativa (japonica cultivar-group)] >gi|125541189|gb|EAY87584.1| hypothetical protein OsI_08994 [Oryza sativa Indica …	NP_001048169	3.00348e-34	83	147.517						IPR006766; noIPR
Zm.1708.1.S1_at	1.26507	0.0091429	monodehydroascorbate reductase	gi|223947705|gb|ACN27936.1|unknown [Zea mays]	ACN27936	2.81386e-63	97	244.588	16656,15036,16491,5737,6118,50660	electron transport;	cytoplasm;	FAD binding; disulfide oxidoreductase activity; monodehydroascorbate reductase (NADH) activity;	EC:1.6.5.4	no IPS match
Zm.2781.1.A1_at	1.26409	0.00332994	aspartic proteinase nepenthesin ii	gi|125528357|gb|EAY76471.1|hypothetical protein OsI_04407 [Oryza sativa Indica Group]	EAY76471	8.98534e-52	95	206.068	6508,4194,4190,12501,8233	programmed cell death; proteolysis;		pepsin A activity;	EC:3.4.23.1	IPR009007; noIPR
Zm.11921.1.A1_at	1.26307	0.00214084	at1g48280 f11a17_25	gi|194703760|gb|ACF85964.1|unknown [Zea mays]	ACF85964	1.24441e-38	97	131.724						noIPR
Zm.18900.1.S1_at	1.26198	0.00998441	1-aminocyclopropane-1-carboxylate oxidase	gi|162458320|ref|NP_001105235.1|acc oxidase [Zea mays] >gi|38607369|gb|AAR25564.1| acc oxidase [Zea mays] >gi|194702872|gb|ACF85520.1| unknown [Zea mays]	NP_001105235	3.56698e-32	96	140.584	16491,5506,46872,9835,9693,31418,9815	ethylene biosynthetic process; ripening;		L-ascorbic acid binding; iron ion binding; 1-aminocyclopropane-1-carboxylate oxidase activity;	EC:1.14.17.4	no IPS match
Zm.544.1.A1_at	1.26185	0.00124409	glutathione S-transferase	gi|195606486|gb|ACG25073.1|hypothetical protein [Zea mays]	ACG25073	2.84853e-53	100	210.69	16740,4364			glutathione transferase activity;	EC:2.5.1.18	IPR004046; IPR010987; IPR017933; noIPR
Zm.5543.1.A1_at	1.26031	0.00214084	negatively light-regulated expressed	gi|195617714|gb|ACG30687.1|negatively light-regulated protein [Zea mays]	ACG30687	1.61558e-22	100	108.612	3674,8150					noIPR
Zm.11627.2.A1_at	1.26027	0.00124409	mads-box transcription factor 26	gi|195644376|gb|ACG41656.1|MADS-box transcription factor 26 [Zea mays]	ACG41656	1.78778e-47	99	191.43	5739,6355,43565,6350,5634,3700,3677	transcription;	mitochondrion;	DNA binding;		IPR002487
Zm.8914.1.S1_at	1.25947	0.0193606	---NA---	gi|195609686|gb|ACG26673.1|hypothetical protein [Zea mays] >gi|195609988|gb|ACG26824.1| hypothetical protein [Zea mays] >gi|195610052|gb|ACG26856.1| hypothetical protein [Zea mays] >gi|195617420|gb|ACG30540.1| hypothetical protein [Zea mays] >gi|195618664|gb|ACG31162.1| hypothetical protein [Zea mays] >gi|195635477|gb|ACG37207.1| hypothetical protein [Zea mays]	ACG26673	1.73052e-23	100	112.079						no IPS match
Zm.3954.1.A1_at	1.2588	0.00124409	shikimate kinase	gi|194700058|gb|ACF84113.1|unknown [Zea mays] >gi|194700758|gb|ACF84463.1| unknown [Zea mays] >gi|195629356|gb|ACG36319.1| shikimate kinase [Zea mays]	ACF84113	2.64979e-42	100	174.866	9536,4765,9073,16301,5524	aromatic amino acid family biosynthetic process;	plastid;	shikimate kinase activity; ATP binding;	EC:2.7.1.71	noIPR
Zm.19153.1.A1_at	1.25788	0.00124409	sorbitol transporter	gi|223944453|gb|ACN26310.1|unknown [Zea mays]	ACN26310	2.81268e-29	95	131.339	8643,16020,5351,6810,5215	carbohydrate transport;	membrane;	sugar:hydrogen symporter activity;		IPR005828; noIPR
Zm.1921.1.S1_at	1.25687	0.00168996	inorganic phosphate transporter 3	gi|162461328|ref|NP_001105817.1|inorganic phosphate transporter 3 [Zea mays] >gi|65335879|gb|AAY42387.1| inorganic phosphate transporter 3 [Zea mays]	NP_001105817	1.90723e-09	100	65.0846	6817,16021,5315,6810,5215	phosphate transport;	integral to membrane;	inorganic phosphate transmembrane transporter activity;		noIPR
Zm.4654.2.A1_a_at	1.25622	0.00124409	---NA---	gi|219885395|gb|ACL53072.1|unknown [Zea mays]	ACL53072	6.86177e-27	93	100.523						no IPS match
ZmAffx.727.1.A1_at	1.25581	0.00124409	---NA---											no IPS match
Zm.3088.1.S1_at	1.25563	0.00259189	serine carboxypeptidase 1 precursor	gi|195614482|gb|ACG29071.1|serine carboxypeptidase 1 precursor [Zea mays]	ACG29071	1.66145e-37	97	158.303	6508,4180,16787,8233,4187,4185,16023,5615	proteolysis;	extracellular space; cytoplasmic membrane-bounded vesicle;	carboxypeptidase D activity;	EC:3.4.16.6	no IPS match
Zm.16488.1.A1_at	1.25442	0.00124409	nonspecific lipid-transfer protein 4 precursor	gi|195606020|gb|ACG24840.1|nonspecific lipid-transfer protein 4 precursor [Zea mays] >gi|195607878|gb|ACG25769.1| nonspecific lipid-transfer protein 4 precursor [Zea mays]	ACG24840	5.02184e-18	100	93.5893	5739,16023,8289,6869,6810					IPR000528; IPR003612; IPR013770; IPR016140
Zm.5560.1.S1_at	1.254	0.00124409	regulator of chromosome expressed	gi|194702102|gb|ACF85135.1|unknown [Zea mays] >gi|194704788|gb|ACF86478.1| unknown [Zea mays] >gi|195621478|gb|ACG32569.1| HECT domain and RCC1-like domain-containing protein 2 [Zea mays] >gi|219884475|gb|ACL52612.1| unknown [Zea mays] >gi|223949899|gb|ACN29033.1| unknown [Zea mays] >gi|224030775|gb|ACN34463.1| unknown [Zea mays]	ACF85135	5.45978e-63	100	243.432	8536			Ran GTPase binding;		no IPS match
Zm.9830.2.A1_a_at	1.25361	0.00124409	purine permease	gi|212723696|ref|NP_001131978.1|hypothetical protein LOC100193377 [Zea mays] >gi|194693090|gb|ACF80629.1| unknown [Zea mays] >gi|195643948|gb|ACG41442.1| ATPUP3 [Zea mays]	NP_001131978	9.69131e-38	100	159.073	16020,6863	purine transport;	membrane;			IPR004853; noIPR
Zm.2354.1.A1_at	1.25262	0.00124409	protein	gi|194701972|gb|ACF85070.1|unknown [Zea mays] >gi|195623784|gb|ACG33722.1| hypothetical protein [Zea mays]	ACF85070	3.96972e-27	100	124.02	3674,8150					noIPR
Zm.1926.1.A1_at	1.25059	0.0141025	protein	gi|224029161|gb|ACN33656.1|unknown [Zea mays]	ACN33656	6.31966e-42	98	140.584	8270			zinc ion binding;		no IPS match
ZmAffx.1196.1.S1_at	1.24558	0.00124409	---NA---
Zm.4997.1.A1_at	1.24506	0.00332994	---NA---	gi|223943269|gb|ACN25718.1|unknown [Zea mays]	ACN25718	1.47225e-41	100	171.785						no IPS match
Zm.8805.1.A1_at	1.24378	0.0327015	protein	gi|218189333|gb|EEC71760.1|hypothetical protein OsI_04352 [Oryza sativa Indica Group]	EEC71760	4.275e-33	76	143.665	9536,16023,12505		plastid;			no IPS match
Zm.175.1.S1_at	1.24145	0.00760473	glyceraldehyde-3-phosphate dehydrogenase	gi|194700982|gb|ACF84575.1|unknown [Zea mays] >gi|195623682|gb|ACG33671.1| NADP-dependent glyceraldehyde-3-phosphate dehydrogenase [Zea mays]	ACF84575	1.34909e-76	100	288.5	9536,16491,8152,8886,5737,6950,5515	metabolic process; response to stress;	plastid;	glyceraldehyde-3-phosphate dehydrogenase (NADP+) activity; protein binding;	EC:1.2.1.9	IPR015590; IPR016161; IPR016163; noIPR
Zm.4312.3.S1_at	1.24009	0.0214847	---NA---											noIPR
Zm.12108.1.A1_at	1.23973	0.00124409	metal-dependent hydrolase-like protein	gi|195638508|gb|ACG38722.1|cyclase [Zea mays]	ACG38722	7.95705e-32	94	139.428	12505,3674		endomembrane system;			no IPS match
Zm.2766.1.A1_at	1.23942	0.00491331	peroxidase	gi|45685283|gb|AAS75401.1|peroxidase [Zea mays] >gi|45685289|gb|AAS75404.1| peroxidase [Zea mays] >gi|45685293|gb|AAS75406.1| peroxidase [Zea mays] >gi|45685297|gb|AAS75408.1| peroxidase [Zea mays] >gi|45685299|gb|AAS75409.1| peroxidase [Zea mays] >gi|45685305|gb|AAS75412.1| peroxidase [Zea mays] >gi|45685313|gb|AAS75416.1| peroxidase [Zea mays] >gi|45685315|gb|AAS75417.1| peroxidase [Zea mays] >…	AAS75401	1.82419e-31	97	138.272	46872,20037,16491,5509,5506,6118,6979,4601,5739,16023	response to oxidative stress; electron transport;	cytoplasmic membrane-bounded vesicle; mitochondrion;	iron ion binding; heme binding; calcium ion binding; peroxidase activity;	EC:1.11.1.7	IPR002016; IPR010255
Zm.9833.1.A1_at	1.23544	0.00124409	---NA---											noIPR
Zm.970.1.S1_at	1.2345	0.00124409	protein	gi|195642188|gb|ACG40562.1|hypothetical protein [Zea mays]	ACG40562	2.27236e-26	100	121.324	5739,3824		mitochondrion;	catalytic activity;		noIPR
Zm.13437.2.S1_at	1.23446	0.00124409	fructose-bisphosphate 1-phosphohydrolase	gi|194706594|gb|ACF87381.1|unknown [Zea mays]	ACF87381	3.96559e-63	78	243.432	5737,16787,5975,42578,42132			phosphoric ester hydrolase activity;		IPR000146; noIPR
Zm.506.1.A1_at	1.23376	0.00124409	protein	gi|194702230|gb|ACF85199.1|unknown [Zea mays] >gi|194707474|gb|ACF87821.1| unknown [Zea mays]	ACF85199	1.70484e-66	100	254.603	5488,16491,8152,6098,3824,4616,50662,50661,12505	pentose-phosphate shunt;	endomembrane system;	NADP binding; phosphogluconate dehydrogenase (decarboxylating) activity;	EC:1.1.1.44	IPR006114; IPR008927; IPR012284; IPR013328; noIPR
Zm.17916.1.S1_at	1.23368	0.00570886	---NA---	gi|194695898|gb|ACF82033.1|unknown [Zea mays] >gi|195636680|gb|ACG37808.1| hypothetical protein [Zea mays]	ACF82033	9.92333e-38	98	159.073						no IPS match
Zm.12696.2.S1_a_at	1.2324	0.00124409	myb family transcription expressed	gi|212723052|ref|NP_001132897.1|hypothetical protein LOC100194394 [Zea mays] >gi|194695694|gb|ACF81931.1| unknown [Zea mays] >gi|223942253|gb|ACN25210.1| unknown [Zea mays]	NP_001132897	1.89981e-65	100	251.136						noIPR
Zm.12080.1.A1_at	1.23185	0.00124409	protein kinase apk1a	gi|195626664|gb|ACG35162.1|protein kinase APK1A [Zea mays]	ACG35162	3.49453e-35	98	150.599	9536,5524,6468,4674	protein amino acid phosphorylation;	plastid;	ATP binding; protein serine/threonine kinase activity;	EC:2.7.11.0	no IPS match
Zm.11627.1.A1_x_at	1.22641	0.00124409	mads-box transcription factor 26	gi|195644376|gb|ACG41656.1|MADS-box transcription factor 26 [Zea mays]	ACG41656	1.62239e-48	87	194.897	5739,6355,43565,6350,5634,3700,3677		mitochondrion;	DNA binding;		no IPS match
Zm.16174.1.S1_at	1.2261	0.0969424	senescence-associated protein din1	gi|195651013|gb|ACG44974.1|senescence-associated protein DIN1 [Zea mays]	ACG44974	3.75608e-35	100	150.984	3674,7568	aging;				IPR002110; noIPR
Zm.17174.1.A1_at	1.22568	0.00124409	lysine histidine transporter	gi|194706128|gb|ACF87148.1|unknown [Zea mays]	ACF87148	7.7915e-54	100	213.001	9536,16020		plastid; membrane;			IPR013057; noIPR
Zm.3358.1.A1_at	1.22547	0.00124409	leucine rich repeat family expressed	gi|223973615|gb|ACN30995.1|unknown [Zea mays]	ACN30995	4.7994e-08	77	60.4622						no IPS match
Zm.13799.1.S1_at	1.22501	0.0082443	er33 protein	gi|223944371|gb|ACN26269.1|unknown [Zea mays]	ACN26269	1.20815e-19	100	99.3673	45449,30528,5634,9723	response to ethylene stimulus; regulation of transcription;	nucleus;	transcription regulator activity;		no IPS match
Zm.17782.1.A1_at	1.2247	0.0133558	ABA-responsive protein-like	gi|115447489|ref|NP_001047524.1|Os02g0636600 [Oryza sativa (japonica cultivar-group)] >gi|49387970|dbj|BAD25078.1| ABA-responsive protein-like [Oryza sativa Japonica Group] >gi|49388695|dbj|BAD25876.1| ABA-responsive protein-like [Oryza sativa Japonica Group] >gi|113537055|dbj|BAF09438.1| Os02g0636600 [Oryza sativa (japonica cultivar-group)] >gi|125540428|gb|EAY86823.1| hypothetical protein OsI_0…	NP_001047524	7.02732e-12	97	73.1738	9536		plastid;			no IPS match
Zm.7790.1.A1_at	1.22374	0.00214084	protein	gi|219886121|gb|ACL53435.1|unknown [Zea mays]	ACL53435	5.25254e-39	100	163.31	3674,8150					no IPS match
Zm.11587.1.A1_at	1.22271	0.00124409	---NA---											no IPS match
ZmAffx.721.1.A1_at	1.22264	0.00124409	retrotransposon protein	gi|223942541|gb|ACN25354.1|unknown [Zea mays]	ACN25354	2.12313e-16	95	88.1965						no IPS match
Zm.8729.1.A1_at	1.2204	0.00491331	---NA---	gi|195645462|gb|ACG42199.1|hypothetical protein [Zea mays]	ACG42199	2.11032e-14	97	68.5514						no IPS match
Zm.7109.1.A1_at	1.21954	0.0489857	protein	gi|223942857|gb|ACN25512.1|unknown [Zea mays]	ACN25512	7.98285e-45	100	182.956	3674,5575					no IPS match
Zm.6912.1.A1_at	1.21907	0.00401114	---NA---	gi|195616446|gb|ACG30053.1|hypothetical protein [Zea mays] >gi|195619904|gb|ACG31782.1| hypothetical protein [Zea mays]	ACG30053	6.52731e-20	100	100.138						no IPS match
Zm.1842.1.A1_at	1.21883	0.00124409	---NA---	gi|212720879|ref|NP_001131954.1|hypothetical protein LOC100193349 [Zea mays] >gi|194693020|gb|ACF80594.1| unknown [Zea mays] >gi|195657721|gb|ACG48328.1| hypothetical protein [Zea mays]	NP_001131954	5.18788e-25	100	117.472						no IPS match
Zm.19112.1.A1_at	1.21524	0.0355267	cytochrome p450 family expressed	gi|223947661|gb|ACN27914.1|unknown [Zea mays]	ACN27914	5.59986e-69	99	263.077	16023		cytoplasmic membrane-bounded vesicle;			IPR001128; IPR002401; IPR017972; noIPR
Zm.3828.1.A1_at	1.21334	0.00546614	24 kda seed maturation protein	gi|212274563|ref|NP_001130603.1|hypothetical protein LOC100191702 [Zea mays] >gi|194689610|gb|ACF78889.1| unknown [Zea mays] >gi|194701618|gb|ACF84893.1| unknown [Zea mays] >gi|195634767|gb|ACG36852.1| reticulon [Zea mays]	NP_001130603	7.0627e-35	96	149.828	16020,5783		membrane;			noIPR
Zm.4943.1.A1_at	1.21319	0.00124409	AT-rich element binding factor 3	gi|195639836|gb|ACG39386.1|AT-rich element binding factor 3 [Zea mays]	ACG39386	3.29398e-41	98	170.629						no IPS match
Zm.3158.1.S1_at	1.21271	0.00124409	---NA---											noIPR
Zm.17115.1.S1_at	1.21265	0.00431239	cadmium tolerant 1											no IPS match
Zm.582.1.S1_at	1.21206	0.00124409	iron-phytosiderophore transporter protein yellow stripe 1	gi|162460137|ref|NP_001104952.1|yellow stripe1 [Zea mays] >gi|75168533|sp|Q9AY27.1|YS1_MAIZE RecName: Full=Iron-phytosiderophore transporter yellow stripe 1; AltName: Full=ZmYS1 >gi|10770865|gb|AAG17016.2|AF186234_1 iron-phytosiderophore transporter protein yellow stripe 1 [Zea mays]	NP_001104952	6.30164e-45	100	182.956	16021,16020,6826,5506,6811,6810,10043	iron ion transport; response to zinc ion;	integral to membrane;	iron ion binding;		IPR004813; noIPR
Zm.10087.1.A1_at	1.20812	0.0162002	---NA---											no IPS match
Zm.8302.1.A1_at	1.20809	0.00124409	---NA---	gi|212274633|ref|NP_001130537.1|hypothetical protein LOC100191636 [Zea mays] >gi|194689414|gb|ACF78791.1| unknown [Zea mays]	NP_001130537	1.72808e-18	97	95.1301						no IPS match
Zm.10377.1.A1_at	1.20696	0.00124409	---NA---	gi|194703194|gb|ACF85681.1|unknown [Zea mays]	ACF85681	6.44916e-13	97	76.6406						no IPS match
Zm.17243.1.S1_at	1.20659	0.00124409	cbl-interacting protein kinase 23	gi|223949903|gb|ACN29035.1|unknown [Zea mays]	ACN29035	2.99015e-65	92	250.751	5515,4674,16301,5524,4672,6468,7165	cellular process;		protein binding; protein serine/threonine kinase activity;	EC:2.7.11.0	noIPR
Zm.16353.1.S1_at	1.2065	0.00332994	poly polymerase catalytic domain containing expressed	gi|223947615|gb|ACN27891.1|unknown [Zea mays]	ACN27891	1.09996e-34	90	149.058						IPR016126
Zm.13828.1.S1_at	1.20276	0.00644259	gibberellin 2-oxidase	gi|212721130|ref|NP_001131206.1|hypothetical protein LOC100192514 [Zea mays] >gi|194690870|gb|ACF79519.1| unknown [Zea mays]	NP_001131206	5.38903e-06	73	53.9138						no IPS match
Zm.19234.1.A1_at	1.20048	0.00998441	membrane protein	gi|194703068|gb|ACF85618.1|unknown [Zea mays] >gi|195643104|gb|ACG41020.1| membrane protein [Zea mays] >gi|219888419|gb|ACL54584.1| unknown [Zea mays] >gi|224031257|gb|ACN34704.1| unknown [Zea mays]	ACF85618	7.34097e-33	95	142.895	16020,16021		integral to membrane;			noIPR
Zm.3644.1.S1_at	1.1994	0.0374605	tpa: class iii peroxidase 65 precursor	gi|219362741|ref|NP_001136859.1|hypothetical protein LOC100217011 [Zea mays] >gi|194690758|gb|ACF79463.1| unknown [Zea mays] >gi|194697382|gb|ACF82775.1| unknown [Zea mays] >gi|194701958|gb|ACF85063.1| unknown [Zea mays] >gi|194707638|gb|ACF87903.1| unknown [Zea mays] >gi|224030755|gb|ACN34453.1| unknown [Zea mays]	NP_001136859	7.60883e-46	98	186.037	16023,4601		cytoplasmic membrane-bounded vesicle;	peroxidase activity;	EC:1.11.1.7	no IPS match
ZmAffx.5.1.S1_at	1.19924	0.00124409	cellulose synthase	gi|162461937|ref|NP_001105532.1|cellulose synthase catalytic subunit 12 [Zea mays] >gi|38532104|gb|AAR23312.1| cellulose synthase catalytic subunit 12 [Zea mays]	NP_001105532	2.30499e-18	100	94.7449	46872,30244,16020,8270,16760,5515,9834,9832,10400	rhamnogalacturonan I side chain metabolic process; cellulose and pectin-containing secondary cell wall biogenesis; cellulose biosynthetic process;	membrane;	cellulose synthase (UDP-forming) activity; protein binding; zinc ion binding;	EC:2.4.1.12	no IPS match
Zm.18147.1.S1_at	1.1974	0.00644259	---NA---											no IPS match
Zm.12687.1.S1_a_at	1.19735	0.0207479	---NA---											no IPS match
Zm.8742.1.A1_at	1.19332	0.00955774	---NA---											noIPR
Zm.3548.1.A1_at	1.19329	0.00124409	receptor protein kinase perk1 / ATP binding protein	gi|195649581|gb|ACG44258.1|ATP binding protein [Zea mays]	ACG44258	2.22664e-19	100	98.2117						noIPR
Zm.8476.1.A1_at	1.19309	0.00124409	secondary cell wall-related glycosyltransferase family 47	gi|194706890|gb|ACF87529.1|unknown [Zea mays]	ACF87529	2.38578e-38	86	161.384	16023		cytoplasmic membrane-bounded vesicle;			no IPS match
Zm.19251.1.A1_at	1.19287	0.00622372	---NA---											no IPS match
Zm.4412.1.S1_at	1.19168	0.00124409	---NA---											no IPS match
Zm.13241.1.S1_at	1.19032	0.0285816	alternative oxidase											noIPR
Zm.2139.1.S1_at	1.19004	0.0874868	class iii chitinase homologue (hib3h-a)	gi|194708162|gb|ACF88165.1|unknown [Zea mays]	ACF88165	1.30368e-79	100	298.516	4553,6952,5975,43169,3824,5576,45493,16023,5739	defense response; xylan catabolic process;	cytoplasmic membrane-bounded vesicle; extracellular region;	hydrolase activity, hydrolyzing O-glycosyl compounds; cation binding;	EC:3.2.1.0	IPR001223; IPR013781; IPR017853
Zm.17954.1.A1_at	1.18846	0.00259189	diphosphonucleotide phosphatase expressed	gi|219363719|ref|NP_001136979.1|hypothetical protein LOC100217141 [Zea mays] >gi|194697846|gb|ACF83007.1| unknown [Zea mays]	NP_001136979	3.95641e-71	97	270.011	46872,16787,3993			hydrolase activity;		no IPS match
Zm.1499.2.S1_a_at	1.18799	0.00214084	ring-h2 finger protein atl1q	gi|195613326|gb|ACG28493.1|RING-H2 finger protein ATL1Q [Zea mays] >gi|223947459|gb|ACN27813.1| unknown [Zea mays]	ACG28493	1.04502e-47	100	192.2	8270					no IPS match
Zm.6988.1.S1_at	1.18781	0.00124409	glyceraldehyde-3-phosphate dehydrogenase	gi|194688752|gb|ACF78460.1|unknown [Zea mays] >gi|194707308|gb|ACF87738.1| unknown [Zea mays] >gi|195612634|gb|ACG28147.1| glyceraldehyde-3-phosphate dehydrogenase B [Zea mays] >gi|195614434|gb|ACG29047.1| glyceraldehyde-3-phosphate dehydrogenase B [Zea mays]	ACF78460	9.81476e-30	100	132.494	6096,4365,9416,8886,19253,9744,51287,47100,16491,3824,6006,8152,8943,9507,5488	reductive pentose-phosphate cycle; response to sucrose stimulus; glycolysis; response to light stimulus;	chloroplast;	NAD binding; glyceraldehyde-3-phosphate dehydrogenase (NADP+) activity; glyceraldehyde-3-phosphate dehydrogenase (phosphorylating) activity; glyceraldehyde-3-phosphate dehydrogenase (NADP+) (phosphorylating) activity;	EC:1.2.1.9; EC:1.2.1.12; EC:1.2.1.13	IPR000173; IPR003823
Zm.4903.1.S1_at	1.18703	0.0123702	cytochrome p450	gi|194704260|gb|ACF86214.1|unknown [Zea mays]	ACF86214	3.83087e-66	100	253.447	20037,5506,16021,16020,6118,16491,5789,46872,5783,4497,50592		endoplasmic reticulum; membrane part;	metal ion binding; monooxygenase activity;		IPR001128; IPR002401; IPR017972; noIPR
Zm.9431.1.A1_at	1.18632	0.00124409	---NA---	gi|218192191|gb|EEC74618.1|hypothetical protein OsI_10234 [Oryza sativa Indica Group]	EEC74618	6.64229e-10	91	66.6254						noIPR
Zm.10301.1.A1_at	1.18616	0.00124409	---NA---											noIPR
Zm.18006.1.A1_at	1.18584	0.0125848	metal tolerance protein	gi|223943107|gb|ACN25637.1|unknown [Zea mays]	ACN25637	3.96761e-15	93	83.9593	16020		membrane;			noIPR
Zm.6336.1.A1_at	1.18252	0.00124409	homeodomain leucine zipper protein cphb-5	gi|224029677|gb|ACN33914.1|unknown [Zea mays]	ACN33914	1.94802e-33	96	144.821						no IPS match
Zm.18273.1.S1_at	1.18144	0.00124409	regulatory protein	gi|222619772|gb|EEE55904.1|hypothetical protein OsJ_04572 [Oryza sativa Japonica Group]	EEE55904	3.34614e-51	86	204.142	9536,16023		plastid;			noIPR
Zm.18093.1.A1_at	1.17856	0.0292502	jasmonate-induced protein	gi|194701946|gb|ACF85057.1|unknown [Zea mays] >gi|195638188|gb|ACG38562.1| jasmonate-induced protein [Zea mays]	ACF85057	1.36004e-71	95	271.937	5739					no IPS match
Zm.11900.1.A1_at	1.17666	0.0167111	dynein light chain LC6, flagellar outer arm	gi|195639838|gb|ACG39387.1|dynein light chain LC6, flagellar outer arm [Zea mays]	ACG39387	6.82853e-31	97	136.732	5875,7017	microtubule-based process;	microtubule associated complex;			noIPR
Zm.1386.1.S1_at	1.17492	0.00124409	tubby-like protein	gi|195647600|gb|ACG43268.1|tubby-like protein [Zea mays]	ACG43268	2.66274e-23	98	111.309						noIPR
Zm.1416.1.S1_at	1.17434	0.00124409	mitochondrial 2-oxoglutarate/malate carrier protein	gi|195640804|gb|ACG39870.1|mitochondrial 2-oxoglutarate/malate carrier protein [Zea mays]	ACG39870	1.11895e-25	100	119.013	5739,5488,16021,6839,16020,5743,6810,5215	mitochondrial transport;	mitochondrial inner membrane; integral to membrane;	binding; transporter activity;		IPR001993; IPR018108; noIPR
Zm.3371.1.A1_at	1.17362	0.0109028	o-methyltransferase zrp4	gi|224033401|gb|ACN35776.1|unknown [Zea mays]	ACN35776	2.5939e-68	99	260.766	8168,16740,46983,8171			O-methyltransferase activity; protein dimerization activity;		IPR001077; noIPR
ZmAffx.88.1.A1_at	1.1733	0.0183056	carnitine racemase catalytic	gi|223949261|gb|ACN28714.1|unknown [Zea mays]	ACN28714	1.13934e-17	100	92.4337						no IPS match
Zm.18983.1.A1_at	1.17124	0.00955774	l-allo-threonine aldolase	gi|195625204|gb|ACG34432.1|L-allo-threonine aldolase [Zea mays]	ACG34432	4.12396e-36	100	153.68						no IPS match
Zm.12390.1.A1_at	1.17031	0.00124409	respiratory burst oxidase protein b	gi|224034801|gb|ACN36476.1|unknown [Zea mays]	ACN36476	9.42986e-46	90	186.037	16020,6952,5509,16491,16021,5506,50660,6118,4601,5886	defense response;	membrane;	metal ion binding; oxidoreductase activity; cation binding;		IPR013121; noIPR
Zm.5593.1.A1_at	1.16979	0.00124409	receptor-like protein kinase	gi|223949537|gb|ACN28852.1|unknown [Zea mays]	ACN28852	4.97533e-54	99	213.386	5739,5524,4672,6468	protein amino acid phosphorylation;	mitochondrion;	protein kinase activity; ATP binding;		noIPR
Zm.3656.1.A1_at	1.16965	0.0362341	wound responsive protein	gi|195613530|gb|ACG28595.1|wound responsive protein [Zea mays]	ACG28595	1.0592e-55	100	218.779	9536		plastid;			no IPS match
Zm.18043.1.A1_at	1.16808	0.00124409	gpi-anchored protein at5g19240 precursor	gi|194703032|gb|ACF85600.1|unknown [Zea mays]	ACF85600	4.54039e-60	83	233.417	16023,3674,8150		cytoplasmic membrane-bounded vesicle;			noIPR
Zm.12552.1.A1_at	1.16632	0.00168996	snf1-related kinase interacting protein ski2	gi|195612742|gb|ACG28201.1|hypothetical protein [Zea mays]	ACG28201	5.59297e-28	100	126.716	3674,8150					no IPS match
Zm.2190.1.A1_at	1.16431	0.00168996	---NA---											no IPS match
Zm.17525.1.S1_at	1.16255	0.00124409	sucrose proton symporter	gi|221136999|ref|NP_001137486.1|sucrose transport protein 4 [Zea mays] >gi|47571319|gb|AAT35810.1| sucrose transporter SUT4; ZmSUT4 [Zea mays]	NP_001137486	7.1519e-69	96	263.077	8515,15770,5887,5739,16020	sucrose transport;	integral to plasma membrane; mitochondrion;	sucrose transmembrane transporter activity;		noIPR
Zm.9790.1.A1_at	1.16098	0.0101918	---NA---											no IPS match
Zm.5599.1.A1_at	1.16089	0.00214084	o-methyltransferase zrp4	gi|194700892|gb|ACF84530.1|unknown [Zea mays]	ACF84530	1.15145e-62	99	241.891	8168,16740,46983,8171			O-methyltransferase activity; protein dimerization activity;
Zm.18808.1.A1_at	1.15731	0.00124409	---NA---	gi|223975639|gb|ACN32007.1|unknown [Zea mays]	ACN32007	1.17514e-17	97	92.8189						no IPS match
ZmAffx.1080.1.S1_at	1.15614	0.00124409	---NA---											noIPR
Zm.11214.1.S1_at	1.15544	0.00868125	peroxidase	gi|194704280|gb|ACF86224.1|unknown [Zea mays]	ACF86224	2.43976e-53	100	175.637	46872,20037,16491,5509,5506,6118,6979,4601,5739,16023	response to oxidative stress; electron transport;	cytoplasmic membrane-bounded vesicle; mitochondrion;	iron ion binding; heme binding; calcium ion binding; peroxidase activity;	EC:1.11.1.7	no IPS match
Zm.1914.1.S1_at	1.15437	0.00124409	---NA---	gi|194698314|gb|ACF83241.1|unknown [Zea mays] >gi|195638538|gb|ACG38737.1| hypothetical protein [Zea mays]	ACF83241	3.65067e-26	90	121.324	16020		membrane;			noIPR
Zm.13885.1.S1_s_at	1.15431	0.00760473	---NA---											no IPS match
Zm.14042.1.A1_at	1.15367	0.0103499	cytochrome p450	gi|125606403|gb|EAZ45439.1|hypothetical protein OsJ_30089 [Oryza sativa Japonica Group]	EAZ45439	8.84711e-07	76	56.225						no IPS match
Zm.2006.1.A1_at	1.15305	0.0112809	NOD26-like membrane integral protein ZmNIP1-1	gi|162458923|ref|NP_001105721.1|NOD26-like membrane integral protein ZmNIP1-1 [Zea mays] >gi|75308080|sp|Q9ATN4.1|NIP11_MAIZE RecName: Full=Aquaporin NIP1-1; AltName: Full=NOD26-like intrinsic protein 1-1; AltName: Full=ZmNIP1-1; AltName: Full=ZmNIP1;1 >gi|13447785|gb|AAK26750.1| NOD26-like membrane integral protein ZmNIP1-1 [Zea mays] >gi|195629550|gb|ACG36416.1| aquaporin NIP1.2 [Zea mays] >gi|…	NP_001105721	1.1277e-44	100	182.57	16021,16020,6810,5215	transport;	integral to membrane;	transporter activity;		IPR000425; noIPR
Zm.8153.1.S1_at	1.1528	0.00124409	---NA---	gi|195659441|gb|ACG49188.1|hypothetical protein [Zea mays]	ACG49188	1.04048e-41	92	172.94	16023					noIPR
Zm.9142.1.A1_at	1.15245	0.00570886	---NA---	gi|195621852|gb|ACG32756.1|hypothetical protein [Zea mays]	ACG32756	7.597e-31	98	136.732	9536		plastid;			noIPR
Zm.5717.1.A1_at	1.15158	0.00713877	glyoxysomal malate dehydrogenase	gi|195619966|gb|ACG31813.1|malate dehydrogenase, glyoxysomal precursor [Zea mays]	ACG31813	1.39673e-31	98	138.658	30060,6100,6099,5975,16491,16615,3824,6108,8152,5488,44262,6097,16616,6096,9514	malate metabolic process; tricarboxylic acid cycle intermediate metabolic process; tricarboxylic acid cycle; glycolysis; glyoxylate cycle;	glyoxysome;	binding; L-malate dehydrogenase activity;	EC:1.1.1.37	IPR001236; IPR010097; IPR015955; noIPR
Zm.15703.1.A1_at	1.14838	0.0539221	chalcone synthase	gi|224034351|gb|ACN36251.1|unknown [Zea mays]	ACN36251	1.2742e-33	92	145.976	9536		plastid;			IPR012328; IPR016038; IPR016039
Zm.18447.1.A1_at	1.14043	0.0107222	serine threonine-specific protein kinase npk15-like	gi|223973497|gb|ACN30936.1|unknown [Zea mays]	ACN30936	1.09231e-36	97	155.606	16023,12505,6468		cytoplasmic membrane-bounded vesicle;			noIPR
Zm.13994.1.A1_at	1.13887	0.00168996	metal tolerance protein	gi|223944355|gb|ACN26261.1|unknown [Zea mays]	ACN26261	3.80867e-52	100	207.223	16020,8324,6812	cation transport;	membrane;	cation transmembrane transporter activity;		IPR002524
Zm.9285.1.A1_at	1.13869	0.00124409	protein	gi|195628118|gb|ACG35889.1|disease resistance response protein 206 [Zea mays]	ACG35889	7.52962e-76	98	285.804	16023,12505,6952,9807	defense response; lignan biosynthetic process;	cytoplasmic membrane-bounded vesicle;			IPR004265; noIPR
Zm.7132.1.A1_a_at	1.13789	0.00168996	---NA---											no IPS match
Zm.15004.1.S1_at	1.13678	0.00713877	caltractin	gi|195622056|gb|ACG32858.1|caltractin [Zea mays]	ACG32858	6.25812e-48	100	192.971	5509					IPR011992; IPR018248; IPR018249; noIPR
Zm.11625.1.A1_at	1.13634	0.00713877	---NA---											noIPR
Zm.5987.1.A1_at	1.12737	0.00461944	cysteine proteinase	gi|195621544|gb|ACG32602.1|cysteine protease 1 precursor [Zea mays]	ACG32602	4.8062e-94	99	346.28	6508,16787,8234,8233,4197,4623,16023	proteolysis;	cytoplasmic membrane-bounded vesicle;	phospholipase A2 activity; cysteine-type endopeptidase activity;	EC:3.1.1.4; EC:3.4.22.0	noIPR
Zm.12037.1.S1_at	1.12627	0.00890035	bhlh transcription factor ptf1	gi|195616290|gb|ACG29975.1|helix-loop-helix DNA-binding domain containing protein [Zea mays]	ACG29975	1.69692e-18	100	72.7886	45449,30528,5634	regulation of transcription;	nucleus;	transcription regulator activity;		no IPS match
Zm.2980.1.A1_at	1.12612	0.0470361	transposonen spm sub-class	gi|62733126|gb|AAX95243.1|transposon protein, putative, CACTA, En/Spm sub-class [Oryza sativa (japonica cultivar-group)] >gi|62734030|gb|AAX96139.1| transposon protein, putative, CACTA, En/Spm sub-class [Oryza sativa (japonica cultivar-group)] >gi|77550686|gb|ABA93483.1| transposon protein, putative, CACTA, En/Spm sub-class [Oryza sativa (japonica cultivar-group)]	AAX95243	3.47223e-39	74	132.88	5739		mitochondrion;			no IPS match
Zm.11616.1.A1_at	1.12472	0.0288572	---NA---											noIPR
Zm.4901.1.A1_at	1.12189	0.00124409	squamosa promoter binding1	gi|218188030|gb|EEC70457.1|hypothetical protein OsI_01492 [Oryza sativa Indica Group]	EEC70457	6.51503e-13	69	76.6406	45449,5634					noIPR
Zm.12794.1.A1_at	1.11937	0.00124409	protein	gi|223948059|gb|ACN28113.1|unknown [Zea mays]	ACN28113	2.34438e-34	91	147.902	9536,5515		plastid;	protein binding;		no IPS match
ZmAffx.988.1.A1_at	1.1168	0.00296647	---NA---											noIPR
Zm.18425.1.A1_at	1.11549	0.00124409	flavine-containing monoxygenase	gi|195626588|gb|ACG35124.1|disulfide oxidoreductase/ monooxygenase/ oxidoreductase [Zea mays]	ACG35124	6.5497e-86	98	319.701						noIPR
Zm.4742.1.A1_at	1.1139	0.00332994	chitin-inducible gibberellin-responsive protein	gi|115441441|ref|NP_001045000.1|Os01g0881500 [Oryza sativa (japonica cultivar-group)] >gi|20161431|dbj|BAB90355.1| putative chitin-inducible gibberellin-responsive protein [Oryza sativa Japonica Group] >gi|21952821|dbj|BAC06237.1| putative chitin-inducible gibberellin-responsive protein [Oryza sativa Japonica Group] >gi|113534531|dbj|BAF06914.1| Os01g0881500 [Oryza sativa (japonica cultivar-group…	NP_001045000	1.06574e-15	81	85.8853	5737,4871					IPR005202
Zm.546.1.A1_at	1.11347	0.00124409	glutathione S-transferase 16	gi|162459378|ref|NP_001105510.1|glutathione transferase16 [Zea mays] >gi|11385483|gb|AAG34824.1|AF244681_1 glutathione S-transferase GST 16 [Zea mays] >gi|195639648|gb|ACG39292.1| hypothetical protein [Zea mays]	NP_001105510	1.38115e-63	100	244.973	16740,4364			glutathione transferase activity;	EC:2.5.1.18	no IPS match
Zm.5681.1.A1_at	1.11291	0.00124409	acylamino-acid-releasing enzyme	gi|195613938|gb|ACG28799.1|acylamino-acid-releasing enzyme [Zea mays]	ACG28799	2.38431e-15	100	84.7297	5739,6508,8236		mitochondrion;			no IPS match
Zm.14505.2.A1_at	1.11235	0.00124409	abil1 (abi-1-like 1)	gi|195626290|gb|ACG34975.1|protein ABIL1 [Zea mays]	ACG34975	3.32883e-56	96	220.705	5515					noIPR
Zm.15393.1.S1_at	1.11015	0.00124409	f-box domain containing protein	gi|224035709|gb|ACN36930.1|unknown [Zea mays]	ACN36930	6.43361e-43	100	176.407	9536		plastid;			no IPS match
Zm.9456.1.A1_at	1.10881	0.00168996	very-long-chain fatty acid condensing enzyme cut1	gi|212275690|ref|NP_001130638.1|hypothetical protein LOC100191738 [Zea mays] >gi|194689708|gb|ACF78938.1| unknown [Zea mays] >gi|194700402|gb|ACF84285.1| unknown [Zea mays]	NP_001130638	1.49575e-25	100	118.627	16020,5739		mitochondrion; membrane;			no IPS match
Zm.12384.1.S1_at	1.10872	0.00124409	casein kinase i	gi|223945955|gb|ACN27061.1|unknown [Zea mays]	ACN27061	1.21094e-59	100	231.876	5737,16310,4681,5515,5634,9826,9850,9741,48364,16301,6468	unidimensional cell growth; root development; response to brassinosteroid stimulus; auxin metabolic process;	cytoplasm; nucleus;	protein binding; casein kinase I activity;		no IPS match
Zm.17229.1.A1_at	1.10471	0.00124409	3-hydroxyisobutyryl-CoA hydrolase/ catalytic	gi|195638126|gb|ACG38531.1|3-hydroxyisobutyryl-CoA hydrolase/ catalytic [Zea mays] >gi|223949875|gb|ACN29021.1| unknown [Zea mays]	ACG38531	1.37392e-63	100	244.973	6635,3860	fatty acid beta-oxidation;		3-hydroxyisobutyryl-CoA hydrolase activity;	EC:3.1.2.4	noIPR
Zm.972.1.A1_at	1.10388	0.00124409	---NA---	gi|195654929|gb|ACG46932.1|hypothetical protein [Zea mays]	ACG46932	8.34733e-13	89	76.2554						no IPS match
Zm.1327.1.A1_at	1.10151	0.00124409	glycosyltransferase	gi|195620094|gb|ACG31877.1|glycosyltransferase [Zea mays]	ACG31877	7.63469e-68	96	259.61	16740,5739		mitochondrion;			noIPR
Zm.7405.1.A1_at	1.10075	0.00124409	---NA---											no IPS match
ZmAffx.7.1.S1_at	1.09698	0.00124409	monosaccharide transport protein 1	gi|224031205|gb|ACN34678.1|unknown [Zea mays]	ACN34678	3.34646e-80	100	300.827	8643,16021,16020,5351,6810,5215,9536	carbohydrate transport;	integral to membrane; plastid;	sugar:hydrogen symporter activity;		IPR005828; noIPR
Zm.7453.1.A1_at	1.09644	0.00296647	glycosyl hydrolase family 1 expressed	gi|223950427|gb|ACN29297.1|unknown [Zea mays]	ACN29297	3.90778e-42	91	173.711	16023,4553,5975,12505	carbohydrate metabolic process;	endomembrane system; cytoplasmic membrane-bounded vesicle;	hydrolase activity, hydrolyzing O-glycosyl compounds;	EC:3.2.1.0	noIPR
Zm.8858.1.A1_at	1.09585	0.00124409	dopamine beta-monooxygenase	gi|219886959|gb|ACL53854.1|unknown [Zea mays]	ACL53854	1.16724e-06	100	55.8398						noIPR
Zm.9664.1.A1_at	1.09414	0.0163687	protein	gi|224028489|gb|ACN33320.1|unknown [Zea mays]	ACN33320	5.30244e-27	100	123.635	8270,8150					noIPR
Zm.17827.1.A1_at	1.0939	0.0158681	serine carboxypeptidase family expressed	gi|195616130|gb|ACG29895.1|retinoid-inducible serine carboxypeptidase precursor [Zea mays] >gi|219884271|gb|ACL52510.1| unknown [Zea mays] >gi|219884317|gb|ACL52533.1| unknown [Zea mays]	ACG29895	3.06905e-49	91	197.978	16023,12505,6508	proteolysis;	cytoplasmic membrane-bounded vesicle;			IPR001563; noIPR
Zm.4999.1.S1_at	1.09312	0.00124409	jasmonate-induced protein	gi|195636464|gb|ACG37700.1|jasmonate-induced protein [Zea mays]	ACG37700	1.08648e-39	98	165.622						no IPS match
Zm.485.1.A1_at	1.09229	0.0197028	hemoglobin 2	gi|162462053|ref|NP_001104966.1|hemoglobin [Zea mays] >gi|22001639|sp|Q9M593.1|HBL_ZEAMP RecName: Full=Non-symbiotic hemoglobin; AltName: Full=Hbt; AltName: Full=ZEAmp GLB1 >gi|158430621|pdb|2R50|A Chain A, The Crystal Structure Of Nonsymbiotic Corn Hemoglobin 1 >gi|158430622|pdb|2R50|B Chain B, The Crystal Structure Of Nonsymbiotic Corn Hemoglobin 1 >gi|158430623|pdb|2R50|C Chain C, The Crystal …	NP_001104966	5.99913e-64	100	246.514	46872,20037,19825,15671,5506	oxygen transport;		heme binding; oxygen binding; iron ion binding;		IPR000971; IPR001032; IPR009050; IPR012292; noIPR
Zm.2967.1.A1_at	1.0901	0.00124409	---NA---											no IPS match
Zm.13740.1.A1_at	1.08866	0.00124409	---NA---
Zm.5570.1.A1_at	1.08718	0.00124409	nucleotide pyrophosphatase phosphodiesterase	gi|194703850|gb|ACF86009.1|unknown [Zea mays]	ACF86009	4.72642e-39	100	163.696	9507,16787,46872,3993		chloroplast;	hydrolase activity;		noIPR
Zm.2771.1.A1_at	1.08562	0.00461944	---NA---											no IPS match
Zm.1449.2.S1_a_at	1.08484	0.0333364	hydrophobic protein lti6b	gi|210162064|gb|ACJ09630.1|putative early drought-induced protein [Cupressus sempervirens]	ACJ09630	8.312e-29	94	129.413	16023,16020,16021,9737,9414,5624,9409,9651,5886	response to water deprivation; response to cold; response to abscisic acid stimulus; response to salt stress;	membrane fraction; cytoplasmic membrane-bounded vesicle; plasma membrane; integral to membrane;			IPR000612; noIPR
Zm.12014.1.A1_at	1.08413	0.0437129	adenosine 5-phosphosulfate reductase 1	gi|195624760|gb|ACG34210.1|APRL1 - Zea mays adenosine 5'-phosphosulfate reductase-like	ACG34210	5.22464e-15	100	83.5741	45454,19421,16671,16740,8152,33741,16491,19344,4604	cell redox homeostasis; sulfate reduction, APS pathway; cysteine biosynthetic process;		adenylyl-sulfate reductase (glutathione) activity; transferase activity; phosphoadenylyl-sulfate reductase (thioredoxin) activity;	EC:1.8.4.9; EC:1.8.4.8	noIPR
Zm.10771.1.A1_at	1.08314	0.00124409	---NA---	gi|195635753|gb|ACG37345.1|hypothetical protein [Zea mays]	ACG37345	6.9793e-31	74	83.9593						no IPS match
Zm.2962.1.S1_at	1.08282	0.00124409	major facilitator superfamily protein	gi|194699212|gb|ACF83690.1|unknown [Zea mays]	ACF83690	1.5297e-32	98	142.124	16020,9536,16023		membrane; cytoplasmic membrane-bounded vesicle; plastid;			noIPR
Zm.17321.1.A1_at	1.08282	0.00332994	cinnamoylreductase-like protein / dihydroflavonol-4-reductase	gi|195635935|gb|ACG37436.1|dihydroflavonol-4-reductase [Zea mays]	ACG37436	2.31232e-63	100	212.616	9809,16621					noIPR
ZmAffx.1000.1.A1_at	1.08165	0.0381177	retrotransposonty3-gypsy subclass	gi|38347241|emb|CAD39354.2|OSJNBa0059H15.5 [Oryza sativa (japonica cultivar-group)]	CAD39354	1.43151e-20	67	102.064	5739,785,3682,3677,5634,3676,8270,6333,3964,3723,15074,4190,6278,6508,9536	cellular metabolic process; macromolecule metabolic process; primary metabolic process;	plastid; mitochondrion;	nucleic acid binding;		no IPS match
Zm.16942.1.A1_at	1.08133	0.00296647	iaa amidohydrolase	gi|224030273|gb|ACN34212.1|unknown [Zea mays]	ACN34212	1.01023e-83	98	312.383	16023		cytoplasmic membrane-bounded vesicle;			IPR002933; noIPR
Zm.911.1.A1_at	1.08015	0.0103499	---NA---											no IPS match
Zm.12637.1.S1_at	1.07899	0.00214084	-like protein	gi|219887883|gb|ACL54316.1|unknown [Zea mays]	ACL54316	9.39925e-47	100	189.504	16491			oxidoreductase activity;		no IPS match
Zm.9153.1.A1_a_at	1.0789	0.0267179	pyrrolidone-carboxylate peptidase family protein	gi|194708414|gb|ACF88291.1|unknown [Zea mays]	ACF88291	4.45125e-38	100	160.229	6508,4219,8233	proteolysis;		pyroglutamyl-peptidase I activity;	EC:3.4.19.3	IPR016125; noIPR
Zm.17721.1.A1_at	1.07817	0.0964825	protein	gi|223948611|gb|ACN28389.1|unknown [Zea mays]	ACN28389	1.93191e-34	91	148.673	3674					IPR005269; noIPR
Zm.7330.1.A1_at	1.07723	0.00124409	kinesin-related protein klpa-like protein	gi|115460740|ref|NP_001053970.1|Os04g0629700 [Oryza sativa (japonica cultivar-group)] >gi|113565541|dbj|BAF15884.1| Os04g0629700 [Oryza sativa (japonica cultivar-group)] >gi|215768606|dbj|BAH00835.1| unnamed protein product [Oryza sativa Japonica Group] >gi|218195646|gb|EEC78073.1| hypothetical protein OsI_17542 [Oryza sativa Indica Group] >gi|222629613|gb|EEE61745.1| hypothetical protein OsJ_162…	NP_001053970	8.18083e-47	96	189.504	5524,166,3777,7018,5875,3774,5874,9524,5737,8569,9971,5634,8017	microtubule-based movement; anastral spindle assembly involved in male meiosis;	phragmoplast; microtubule associated complex; nucleus; microtubule;	microtubule binding; minus-end-directed microtubule motor activity; ATP binding;	EC:3.6.4.5	no IPS match
ZmAffx.985.1.A1_at	1.07649	0.00124409	---NA---	gi|125550995|gb|EAY96704.1|hypothetical protein OsI_18626 [Oryza sativa Indica Group]	EAY96704	3.4249e-06	62	54.299	16023					no IPS match
Zm.14296.1.A1_at	1.07525	0.00124409	---NA---											no IPS match
Zm.1997.1.A1_at	1.0701	0.00124409	non-cell-autonomous protein pathway2 plasmodesmal receptor	gi|223975719|gb|ACN32047.1|unknown [Zea mays]	ACN32047	8.04471e-78	100	292.352	16023		cytoplasmic membrane-bounded vesicle;			IPR008183; IPR011013; IPR014718; IPR015443
Zm.15330.1.A1_at	1.06992	0.0180467	---NA---	gi|224034077|gb|ACN36114.1|unknown [Zea mays]	ACN36114	8.20863e-32	98	139.428						no IPS match
Zm.301.2.A1_at	1.06931	0.00124409	---NA---	gi|195623836|gb|ACG33748.1|hypothetical protein [Zea mays]	ACG33748	7.12805e-28	98	126.331	16023,8150,3674		cytoplasmic membrane-bounded vesicle;			no IPS match
Zm.6416.1.S1_at	1.06899	0.00365686	protein	gi|195638934|gb|ACG38935.1|hypothetical protein [Zea mays]	ACG38935	3.91036e-42	96	173.711	16023,3674,8150,12505		cytoplasmic membrane-bounded vesicle;			IPR006946
Zm.18402.1.A1_at	1.06707	0.0296591	4,5-dopa dioxygenase extradiol	gi|194700760|gb|ACF84464.1|unknown [Zea mays] >gi|194701392|gb|ACF84780.1| unknown [Zea mays] >gi|195607450|gb|ACG25555.1| 4,5-DOPA dioxygenase extradiol [Zea mays]	ACF84464	9.3444e-28	96	125.946	9536,6725,16491,16702,8198,6118	aromatic compound metabolic process;	plastid;	oxidoreductase activity;		no IPS match
Zm.9427.1.A1_at	1.06681	0.00934185	---NA---	gi|223944605|gb|ACN26386.1|unknown [Zea mays]	ACN26386	1.82178e-52	98	207.994						noIPR
Zm.16326.1.S1_at	1.06669	0.069152	amino acid transport protein	gi|195627544|gb|ACG35602.1|amino acid transport protein [Zea mays]	ACG35602	3.18961e-30	98	134.42	9536,5275,16020		membrane; plastid;	amine transmembrane transporter activity;		IPR013057; noIPR
Zm.18030.1.A1_at	1.06589	0.00214084	---NA---	gi|195616864|gb|ACG30262.1|hypothetical protein [Zea mays] >gi|195616960|gb|ACG30310.1| hypothetical protein [Zea mays]	ACG30262	2.05232e-36	86	154.836						no IPS match
Zm.4650.2.S1_x_at	1.06579	0.00168996	formatemitochondrial precursor											no IPS match
Zm.4055.1.A1_at	1.06502	0.00517732	auxin influx carrier component	gi|195639302|gb|ACG39119.1|auxin transporter-like protein 3 [Zea mays]	ACG39119	9.13549e-15	96	83.1889						noIPR
Zm.8808.1.A1_at	1.06494	0.00760473	autophagy-related protein 8 precursor	gi|221137698|ref|NP_001137496.1|autophagy-related 8e [Zea mays] >gi|195604696|gb|ACG24178.1| autophagy-related protein 8 precursor [Zea mays] >gi|195636936|gb|ACG37936.1| autophagy-related protein 8 precursor [Zea mays] >gi|195647122|gb|ACG43029.1| autophagy-related protein 8 precursor [Zea mays] >gi|216963301|gb|ACJ73925.1| autophagy-related 8e variant 1 [Zea mays] >gi|223974049|gb|ACN31212.1| u…	NP_001137496	3.01851e-47	100	190.66	5739,6914,5776,5775,19779,5737,19776,19786	autophagy;	autophagic vacuole; vacuolar lumen; mitochondrion;	APG8-specific protease activity; APG8 activating enzyme activity; APG8 ligase activity;		noIPR
Zm.10831.1.S1_at	1.06425	0.0539221	---NA---											no IPS match
Zm.3568.2.A1_a_at	1.06315	0.0280705	---NA---											noIPR
Zm.3385.1.A1_at	1.06313	0.00124409	c2h2 zinc finger protein	gi|215269418|emb|CAR92508.1|C2H2 zinc finger protein [Zea mays]	CAR92508	5.01733e-34	98	146.747	45449,3676,8270	regulation of transcription;		nucleic acid binding; zinc ion binding;		no IPS match
Zm.6672.1.S1_at	1.06121	0.00124409	blue copper protein	gi|195625854|gb|ACG34757.1|blue copper protein precursor [Zea mays]	ACG34757	2.44387e-29	100	131.724	9055,5507,6118,16023,46872,6810	electron transport;	cytoplasmic membrane-bounded vesicle;	copper ion binding; electron carrier activity;		no IPS match
Zm.1666.1.A1_at	1.05935	0.0308614	extensin precursor-like	gi|195654115|gb|ACG46525.1|systemin receptor SR160 precursor [Zea mays]	ACG46525	6.6276e-26	98	119.783	16023,5199,5515,9664					no IPS match
ZmAffx.912.1.A1_at	1.05916	0.049368	opie2 gag protein	gi|99866697|gb|ABF67913.1|Opie2 gag protein [Zea mays]	ABF67913	1.59825e-11	97	72.0182	3676,8270,46872,15074,16787,4190,8233,3677	DNA integration;		DNA binding; aspartic-type endopeptidase activity; zinc ion binding;	EC:3.4.23.0	noIPR
Zm.16855.1.A1_at	1.05866	0.006684	basic leucine zipper protein	gi|162458682|ref|NP_001104893.1|liguleless2 [Zea mays] >gi|2865394|gb|AAC39351.1| basic leucine zipper protein [Zea mays] >gi|28630431|gb|AAO45627.1| liguleless2 [Zea mays]	NP_001104893	1.01814e-48	100	196.052	6355,43565,46983,5634,3700,3677,9507	regulation of transcription, DNA-dependent;	nucleus;	sequence-specific DNA binding; protein dimerization activity; transcription factor activity;		no IPS match
Zm.1869.1.S1_at	1.05657	0.00431239	nadph dehydrogenase	gi|194707450|gb|ACF87809.1|unknown [Zea mays]	ACF87809	6.46449e-58	100	226.098	5739,31314,15036,9536		extrinsic to mitochondrial inner membrane; plastid;	disulfide oxidoreductase activity;		IPR001412; noIPR
ZmAffx.516.1.A1_at	1.0561	0.00124409	---NA---											noIPR
Zm.3056.1.A1_at	1.05525	0.00168996	anthranilate phosphoribosyltransferase-like protein	gi|125558336|gb|EAZ03872.1|hypothetical protein OsI_26008 [Oryza sativa Indica Group]	EAZ03872	1.13621e-45	96	185.652	5783		endoplasmic reticulum;			IPR013583; noIPR
Zm.12015.1.A1_at	1.05277	0.00168996	pdr6_orysjame: full=pleiotropic drug resistance protein 6	gi|224033555|gb|ACN35853.1|unknown [Zea mays]	ACN35853	4.92853e-49	100	196.823	16020		membrane;			no IPS match
Zm.11631.1.A1_at	1.05168	0.0137418	phytochelatin synthetase / brittle stalk2	gi|162459967|ref|NP_001105928.1|brittle stalk2 [Zea mays] >gi|116563464|gb|ABJ99754.1| brittle stalk-2 [Zea mays] >gi|194690076|gb|ACF79122.1| unknown [Zea mays] >gi|195635919|gb|ACG37428.1| COBRA-like protein 4 precursor [Zea mays] >gi|223949955|gb|ACN29061.1| unknown [Zea mays] >gi|224030619|gb|ACN34385.1| unknown [Zea mays] >gi|224030725|gb|ACN34438.1| unknown [Zea mays]	NP_001105928	9.80137e-20	100	99.3673	16023,5750,9825,9505,9060,10215,5739,9897,46658,8121	multidimensional cell growth; cellulose microfibril organization; aerobic respiration;	external side of plasma membrane; mitochondrial respiratory chain complex III; cytoplasmic membrane-bounded vesicle; cellulose and pectin-containing cell wall; anchored to plasma membrane;	ubiquinol-cytochrome-c reductase activity;	EC:1.10.2.2	no IPS match
Zm.8497.1.A1_at	1.05116	0.0433222	sec14-like protein	gi|194708640|gb|ACF88404.1|unknown [Zea mays]	ACF88404	3.36716e-30	100	134.035	6810,5622,5215,5739	transport;	mitochondrion;	transporter activity;		no IPS match
Zm.12387.1.S1_at	1.05111	0.00955774	---NA---											noIPR
Zm.17733.1.A1_at	1.05096	0.0546855	---NA---											noIPR
Zm.6310.1.A1_at	1.04895	0.00124409	---NA---	gi|224030017|gb|ACN34084.1|unknown [Zea mays]	ACN34084	1.47344e-09	100	65.4698						no IPS match
Zm.9764.1.A1_at	1.04729	0.0474249	---NA---											no IPS match
Zm.16730.1.S1_at	1.04497	0.0091429	ring finger protein 5	gi|195634609|gb|ACG36773.1|RING finger protein 5 [Zea mays]	ACG36773	1.11238e-20	92	102.449						no IPS match
Zm.17219.2.S1_a_at	1.04486	0.00124409	adenine phosphoribosyltransferase	gi|195647118|gb|ACG43027.1|adenine phosphoribosyltransferase 2 [Zea mays]	ACG43027	9.33916e-36	100	152.525	3999,9116,16740,6168,16757	adenine salvage; nucleoside metabolic process;		adenine phosphoribosyltransferase activity;	EC:2.4.2.7	no IPS match
Zm.3362.1.A1_at	1.04368	0.00124409	reversibly glycosylated polypeptide	gi|223947343|gb|ACN27755.1|unknown [Zea mays]	ACN27755	1.33997e-50	100	201.83	47210,30244,9505,5794	cellulose biosynthetic process;	cellulose and pectin-containing cell wall; Golgi apparatus;	alpha-1,4-glucan-protein synthase (UDP-forming) activity;	EC:2.4.1.112	IPR004901
Zm.8844.1.A1_at	1.0415	0.00124409	pirin-like protein	gi|195646322|gb|ACG42629.1|pirin-like protein [Zea mays]	ACG42629	2.89908e-21	98	104.375	5739,8150,5634		nucleus; mitochondrion;			no IPS match
Zm.13343.1.S1_at	1.03961	0.00431239	---NA---											no IPS match
Zm.13688.1.S1_at	1.03949	0.00622372	---NA---	gi|224031301|gb|ACN34726.1|unknown [Zea mays]	ACN34726	2.86078e-44	100	181.03						no IPS match
ZmAffx.673.1.A1_at	1.03933	0.00124409	alpha-expansin 1	gi|224032817|gb|ACN35484.1|unknown [Zea mays]	ACN35484	2.17101e-21	100	104.76	16023,9664,16020,5576		cytoplasmic membrane-bounded vesicle;			no IPS match
ZmAffx.368.1.A1_at	1.03832	0.00124409	arogenate dehydrogenase isoform 2	gi|195611312|gb|ACG27486.1|arogenate dehydrogenase isoform 2 [Zea mays]	ACG27486	1.37062e-15	100	85.5001						no IPS match
ZmAffx.1083.1.A1_at	1.03594	0.0231618	---NA---											IPR013032; noIPR
Zm.10310.1.A1_at	1.03582	0.00365686	shikimate kinase	gi|195638244|gb|ACG38590.1|shikimate kinase [Zea mays]	ACG38590	2.65904e-66	96	254.218	9536,4765,9073,16301,5524	aromatic amino acid family biosynthetic process;	plastid;	shikimate kinase activity; ATP binding;	EC:2.7.1.71	IPR000623; noIPR
Zm.4037.2.A1_at	1.03316	0.00365686	serine threonine-specific protein kinase	gi|223943011|gb|ACN25589.1|unknown [Zea mays]	ACN25589	3.5897e-26	96	120.939	16023		cytoplasmic membrane-bounded vesicle;			noIPR
Zm.2376.7.A1_at	1.03303	0.00124409	---NA---											no IPS match
Zm.14272.4.S1_x_at	1.03298	0.00622372	cysteine proteinase inhibitor	gi|66866417|gb|AAY57857.1|cysteine proteinase inhibitor [Zea mays subsp. parviglumis] >gi|66866419|gb|AAY57858.1| cysteine proteinase inhibitor [Zea mays subsp. parviglumis] >gi|66866423|gb|AAY57860.1| cysteine proteinase inhibitor [Zea mays subsp. parviglumis] >gi|66866425|gb|AAY57861.1| cysteine proteinase inhibitor [Zea mays subsp. parviglumis] >gi|66866427|gb|AAY57862.1| cysteine proteinase i…	AAY57857	1.81572e-31	91	138.272	4869,4866			cysteine protease inhibitor activity;		no IPS match
Zm.281.1.S1_at	1.03281	0.0740108	---NA---											no IPS match
Zm.3087.1.A1_at	1.03251	0.0144416	protein creg1	gi|195621884|gb|ACG32772.1|CREG1 protein precursor [Zea mays]	ACG32772	6.71941e-48	100	193.356	12505,3674,1558,5576		endomembrane system;			noIPR
Zm.4267.1.A1_at	1.03143	0.00124409	c3orf32 protein	gi|223942493|gb|ACN25330.1|unknown [Zea mays]	ACN25330	5.3634e-61	100	236.498						no IPS match
Zm.2097.1.A1_at	1.03022	0.00214084	---NA---	gi|195623002|gb|ACG33331.1|hypothetical protein [Zea mays]	ACG33331	3.22423e-51	100	204.142						no IPS match
Zm.10131.1.A1_at	1.0294	0.00168996	flavonoid 3-hydroxylase	gi|194703828|gb|ACF85998.1|unknown [Zea mays]	ACF85998	5.31259e-44	98	179.874	46872,20037,16491,5506,6118,4497,9536,16023	electron transport;	cytoplasmic membrane-bounded vesicle; plastid;	heme binding; monooxygenase activity; iron ion binding;		no IPS match
Zm.8186.1.A1_at	1.02839	0.00124409	glutamate decarboxylase	gi|223975269|gb|ACN31822.1|unknown [Zea mays]	ACN31822	2.21395e-29	100	131.339	9536,19752,3824,16831,30170,16829,6536,4351		plastid;	lyase activity;		no IPS match
ZmAffx.147.1.A1_at	1.02815	0.00124409	heparanase-like protein 2 precursor	gi|195611436|gb|ACG27548.1|heparanase-like protein 2 precursor [Zea mays]	ACG27548	6.73089e-26	93	119.783	12505					IPR005199; noIPR
Zm.4650.1.S1_a_at	1.02683	0.00491331	---NA---											no IPS match
Zm.9880.1.S1_at	1.02613	0.0727454	iq calmodulin-binding motif family expressed	gi|125544146|gb|EAY90285.1|hypothetical protein OsI_11859 [Oryza sativa Indica Group]	EAY90285	3.42886e-69	85	263.848						noIPR
Zm.13766.1.S1_at	1.02422	0.00124409	---NA---											noIPR
Zm.15084.1.A1_at	1.02272	0.00168996	---NA---											IPR003496; noIPR
Zm.10189.2.A1_at	1.02093	0.00124409	nac domain-containing protein 67	gi|194705332|gb|ACF86750.1|unknown [Zea mays]	ACF86750	1.13729e-33	80	145.591	45449,3677					no IPS match
Zm.15.1.A1_at	1.01818	0.00124409	nadp-dependent malic enzyme	gi|194688810|gb|ACF78489.1|unknown [Zea mays] >gi|223948349|gb|ACN28258.1| unknown [Zea mays]	ACF78489	3.34154e-78	100	293.508	51287,16616,16491,3824,6108,8152,46872,4470,5488,4473,9507,9536	malate metabolic process;	chloroplast;	metal ion binding; NAD binding; malate dehydrogenase (oxaloacetate-decarboxylating) (NADP+) activity;	EC:1.1.1.40
Zm.445.1.S1_at	1.0178	0.0596093	lipoxygenase	gi|219888475|gb|ACL54612.1|unknown [Zea mays]	ACL54612	1.06799e-52	99	208.764	46872,8610,16491,16702,16165,5506,6633,6118,31408	oxylipin biosynthetic process; electron transport;		lipoxygenase activity; iron ion binding;	EC:1.13.11.12	noIPR
Zm.17947.1.A1_at	1.01553	0.00124409	peroxidase 72 precursor	gi|125570740|gb|EAZ12255.1|hypothetical protein OsJ_02142 [Oryza sativa Japonica Group]	EAZ12255	3.58047e-64	98	246.899	5739,16023,4601,46872,20037,16491,5509,5506,6118,6979,12505	response to oxidative stress; electron transport;	endomembrane system; cytoplasmic membrane-bounded vesicle; mitochondrion;	iron ion binding; heme binding; calcium ion binding; peroxidase activity;	EC:1.11.1.7	IPR000020; IPR001007; IPR006058; IPR006207; IPR013032; IPR017891; noIPR
Zm.17784.1.S1_at	1.01461	0.00124409	transferring glycosyl	gi|218188389|gb|EEC70816.1|hypothetical protein OsI_02280 [Oryza sativa Indica Group] >gi|222618604|gb|EEE54736.1| hypothetical protein OsJ_02086 [Oryza sativa Japonica Group]	EEC70816	5.6259e-53	96	209.92	16020,3843,6075,148		membrane;			noIPR
Zm.12915.1.S1_at	1.01461	0.0135476	---NA---											no IPS match
Zm.8351.1.A1_at	1.01401	0.00622372	eukaryotic aspartyl protease family expressed	gi|108862257|gb|ABA96612.2|Eukaryotic aspartyl protease family protein, expressed [Oryza sativa (japonica cultivar-group)]	ABA96612	2.14093e-25	55	118.627						no IPS match
Zm.16990.1.S1_at	1.01354	0.00738509	auxin response factor 7a	gi|218201472|gb|EEC83899.1|hypothetical protein OsI_29915 [Oryza sativa Indica Group] >gi|222640880|gb|EEE69012.1| hypothetical protein OsJ_27964 [Oryza sativa Japonica Group]	EEC83899	2.93198e-21	88	104.76	6355,3677,9725,9734,6350,45449,46983,5634	auxin mediated signaling pathway; regulation of transcription, DNA-dependent;	nucleus;	DNA binding; protein dimerization activity;		no IPS match
Zm.4376.1.A1_at	1.01266	0.00124409	---NA---	gi|219886621|gb|ACL53685.1|unknown [Zea mays]	ACL53685	3.0388e-30	85	134.806						no IPS match
Zm.2040.2.S1_a_at	1.01089	0.0190568	ubiquitin-conjugating enzyme -like	gi|194697660|gb|ACF82914.1|unknown [Zea mays]	ACF82914	6.22789e-24	66	113.235	5739,6512,4842,6464		mitochondrion;			no IPS match
Zm.4399.1.S1_at	1.01078	0.00124409	protein	gi|222629773|gb|EEE61905.1|hypothetical protein OsJ_16626 [Oryza sativa Japonica Group]	EEE61905	2.61105e-31	88	138.272	16023,3674,6810		cytoplasmic membrane-bounded vesicle;			IPR006927; noIPR
Zm.3529.2.S1_at	1.00951	0.00214084	ml domain protein	gi|212722922|ref|NP_001131910.1|hypothetical protein LOC100193299 [Zea mays] >gi|194692896|gb|ACF80532.1| unknown [Zea mays]	NP_001131910	2.22252e-68	100	261.151	16023,12505,3674		cytoplasmic membrane-bounded vesicle;			no IPS match
Zm.18443.1.A1_at	1.00939	0.00782357	plant integral membrane protein tigr01569 containing expressed	gi|223945545|gb|ACN26856.1|unknown [Zea mays]	ACN26856	1.23416e-28	100	129.413	16020,12505,3674,8150		membrane;			no IPS match
Zm.9384.1.A1_at	1.00904	0.00124409	---NA---											noIPR
Zm.18112.1.A1_at	1.00863	0.0135476	mazg nucleotide pyrophosphohydrolase domain protein	gi|195611514|gb|ACG27587.1|mazG nucleotide pyrophosphohydrolase domain protein [Zea mays] >gi|195615136|gb|ACG29398.1| mazG nucleotide pyrophosphohydrolase domain protein [Zea mays]	ACG27587	2.7561e-49	96	177.563	3674,8150					noIPR
Zm.5527.1.A1_at	1.00636	0.0112809	protein phosphatase 2c containingexpressed	gi|224030825|gb|ACN34488.1|unknown [Zea mays]	ACN34488	4.01949e-47	98	190.274	9536,3824		plastid;	catalytic activity;		no IPS match
ZmAffx.1134.1.S1_at	1.00623	0.00332994	squamosa promoter binding6	gi|218188030|gb|EEC70457.1|hypothetical protein OsI_01492 [Oryza sativa Indica Group]	EEC70457	1.49656e-33	78	145.206	45449,5634,3677	regulation of transcription;	nucleus;	DNA binding;		noIPR
Zm.13415.1.A1_at	1.00596	0.00124409	protein binding protein	gi|223943525|gb|ACN25846.1|unknown [Zea mays]	ACN25846	3.9607e-41	91	141.739	7160,7155,8305,5739	cell-matrix adhesion;	integrin complex; mitochondrion;			no IPS match
Zm.11690.1.A1_at	1.00323	0.00998441	multidrug resistance protein 8	gi|149391535|gb|ABR25785.1|multidrug resistance protein 8 [Oryza sativa (indica cultivar-group)]	ABR25785	3.61947e-32	93	140.584	16020,5524,42626,43190,6810,16887,16021,166,17111	transport;	integral to membrane; ATP-binding cassette (ABC) transporter complex;	ATPase activity, coupled to transmembrane movement of substances; ATP binding;		noIPR
Zm.1482.2.A1_at	1.00269	0.00124409	---NA---											noIPR
Zm.9702.1.S1_at	1.00148	0.00491331	zinc finger (c3hc4-type ring finger) family protein	gi|222616277|gb|EEE52409.1|hypothetical protein OsJ_34516 [Oryza sativa Japonica Group]	EEE52409	6.19109e-16	100	86.6557	8270,9507		chloroplast;	zinc ion binding;		no IPS match
Zm.5987.1.A2_a_at	1.001	0.00124409	---NA---											noIPR
Zm.14995.1.A1_at	0.999423	0.00214084	---NA---											no IPS match
Zm.10412.1.S1_at	0.998826	0.024455	---NA---											no IPS match
Zm.1753.1.A1_a_at	0.997442	0.0156854	nod26-like major intrinsic protein	gi|162464348|ref|NP_001105637.1|NOD26-like membrane integral protein ZmNIP2-1 [Zea mays] >gi|146325012|sp|Q19KC1.2|NIP21_MAIZE RecName: Full=Aquaporin NIP2-1; AltName: Full=NOD26-like intrinsic protein 2-1; AltName: Full=ZmNIP2-1; AltName: Full=ZmNIP2;1 >gi|13447787|gb|AAK26751.1| NOD26-like membrane integral protein ZmNIP2-1 [Zea mays]	NP_001105637	2.85047e-29	93	130.954	16021,16020,6810,5215,15708,48226,15115	silicate transport;	Casparian strip; integral to membrane;	silicate transmembrane transporter activity;		no IPS match
Zm.4201.1.A1_at	-0.99652	0.0857633	sorbitol transporter	gi|194707394|gb|ACF87781.1|unknown [Zea mays]	ACF87781	3.2032e-50	100	173.711	8643,16021,16020,5351,6810,5215	transport;	membrane;	transporter activity;		IPR005828; noIPR
Zm.369.1.A1_at	-1.00173	0.0584546	heat shock 22 kda protein	gi|195621504|gb|ACG32582.1|heat shock 22 kDa protein [Zea mays]	ACG32582	6.55916e-24	100	113.235	6950,9507	response to stress;	chloroplast;			no IPS match
Zm.16164.1.A1_at	-1.01263	0.0216123	amino acid transporter	gi|194707006|gb|ACF87587.1|unknown [Zea mays]	ACF87587	8.54682e-30	95	133.265	6865,16021,16020	amino acid transport;	integral to membrane;			no IPS match
Zm.10826.1.S1_at	-1.01476	0.058327	amino acid transporter	gi|194707048|gb|ACF87608.1|unknown [Zea mays]	ACF87608	1.63909e-48	99	194.897	16020		membrane;			IPR013057; noIPR
Zm.7151.1.A1_at	-1.01522	0.0135476	alanine aminotransferase	gi|55741099|gb|AAV64237.1|putative alanine aminotransferase [Zea mays]	AAV64237	1.0874e-62	85	214.927	9058,16847,16740,3824,30170,8483,16769,4021,5515	biosynthetic process;		pyridoxal phosphate binding; alanine transaminase activity; 1-aminocyclopropane-1-carboxylate synthase activity; protein binding;	EC:2.6.1.2; EC:4.4.1.14	noIPR
Zm.13655.1.S1_at	-1.0205	0.0282073	stress-induced hydrophobic peptide	gi|195657983|gb|ACG48459.1|hypothetical protein [Zea mays]	ACG48459	1.32122e-20	100	102.449	12505,16021,42538,6950,16020,16023,3674,9737	response to abscisic acid stimulus; hyperosmotic salinity response;	endomembrane system; cytoplasmic membrane-bounded vesicle; integral to membrane;			no IPS match
Zm.11829.1.A1_at	-1.02172	0.00124409	at3g02910 f13e7_14	gi|223975901|gb|ACN32138.1|unknown [Zea mays]	ACN32138	6.68378e-26	100	119.783	5575					no IPS match
Zm.4471.3.A1_x_at	-1.02192	0.047231	pyruvate orthophosphate dikinase											noIPR
Zm.7611.1.A1_a_at	-1.02563	0.0156854	iaa14 - auxin-responsive aux iaa family member	gi|195606224|gb|ACG24942.1|IAA24 - auxin-responsive Aux/IAA family member [Zea mays] >gi|195612776|gb|ACG28218.1| IAA24 - auxin-responsive Aux/IAA family member [Zea mays]	ACG24942	4.42046e-14	89	80.4925	9733,45449,46983,6417,5634	regulation of transcription; response to auxin stimulus; regulation of translation;	nucleus;	protein dimerization activity;		IPR003311; IPR011525
Zm.8139.1.A1_at	-1.02788	0.00214084	rhodanese family protein	gi|195609398|gb|ACG26529.1|rhodanese family protein [Zea mays]	ACG26529	6.2779e-55	100	216.468	3674,8150,9507					no IPS match
Zm.2387.2.S1_a_at	-1.0297	0.00124409	b-type cyclin	gi|195648831|gb|ACG43883.1|hypothetical protein [Zea mays] >gi|195654785|gb|ACG46860.1| hypothetical protein [Zea mays]	ACG43883	1.44979e-33	95	145.206	3674,9507					no IPS match
Zm.4471.1.A1_a_at	-1.03722	0.0183056	pyruvate orthophosphate dikinase											no IPS match
Zm.18805.1.A1_at	-1.03988	0.00124409	indole-3-acetate beta-glucosyltransferase	gi|224034903|gb|ACN36527.1|unknown [Zea mays]	ACN36527	3.48271e-51	99	204.142	8194,8152,16758,5575			UDP-glycosyltransferase activity; transferase activity, transferring hexosyl groups;	EC:2.4.1.0	noIPR
Zm.10147.1.A1_at	-1.0413	0.0260423	---NA---											no IPS match
Zm.1415.1.A1_at	-1.04798	0.00365686	peroxidase 73	gi|223945095|gb|ACN26631.1|unknown [Zea mays]	ACN26631	1.27042e-27	100	125.946	12505,6979					noIPR
Zm.12612.1.A1_at	-1.05038	0.0319151	---NA---											no IPS match
Zm.15451.1.S1_at	-1.05242	0.0416252	nodulin-like protein	gi|195622708|gb|ACG33184.1|integral membrane protein DUF6 containing protein [Zea mays] >gi|223948881|gb|ACN28524.1| unknown [Zea mays]	ACG33184	1.69722e-64	97	248.44	16023,16020		cytoplasmic membrane-bounded vesicle; membrane;			noIPR
Zm.8576.1.A1_at	-1.05778	0.00622372	s-adenosyl-l-methionine: beta-alanine n-methyltransferase	gi|223942687|gb|ACN25427.1|unknown [Zea mays]	ACN25427	4.39595e-68	100	260.381	8171,8168,16740,16206,46983			O-methyltransferase activity;		IPR001077; noIPR
Zm.1846.1.A1_at	-1.05808	0.0958081	retrotransposon protein sine subclass	gi|195628274|gb|ACG35967.1|retrotransposon protein SINE subclass [Zea mays]	ACG35967	5.60797e-42	99	173.711						noIPR
Zm.6485.1.A1_at	-1.05821	0.00124409	growth-regulating factor 2	gi|224031841|gb|ACN34996.1|unknown [Zea mays]	ACN34996	5.61701e-41	100	169.859						no IPS match
Zm.9057.1.A1_at	-1.06288	0.00124409	---NA---	gi|224035731|gb|ACN36941.1|unknown [Zea mays]	ACN36941	1.34406e-18	100	95.5153						no IPS match
Zm.15937.1.A1_at	-1.06915	0.00214084	cytokinin oxidase	gi|125572210|gb|EAZ13725.1|hypothetical protein OsJ_03648 [Oryza sativa Japonica Group]	EAZ13725	1.92513e-17	81	91.6633	9536,16491,16023,19139,9823,5576	cytokinin catabolic process;	cytoplasmic membrane-bounded vesicle; extracellular region; plastid;	cytokinin dehydrogenase activity;	EC:1.5.99.12	no IPS match
Zm.18262.1.A1_at	-1.07145	0.00599889	---NA---											no IPS match
Zm.4524.1.A1_at	-1.0715	0.00296647	---NA---											noIPR
Zm.14971.1.S1_at	-1.07386	0.00124409	---NA---											noIPR
Zm.80.1.A1_at	-1.07581	0.0131705	beta-amylase	gi|4321978|gb|AAD15902.1|beta-amylase [Zea mays]	AAD15902	5.84919e-53	99	209.92	16787,8152,5975,43169,16798,3824,272,16161	polysaccharide catabolic process;		beta-amylase activity; cation binding;	EC:3.2.1.2	no IPS match
Zm.17761.1.A1_at	-1.0874	0.0180467	esterase precursor	gi|125552917|gb|EAY98626.1|hypothetical protein OsI_20551 [Oryza sativa Indica Group]	EAY98626	1.04393e-31	83	139.043	16023,3824,5739		cytoplasmic membrane-bounded vesicle; mitochondrion;	catalytic activity;		IPR001087
Zm.439.1.A1_at	-1.08748	0.0340865	---NA---											no IPS match
Zm.13865.1.S1_at	-1.08798	0.00491331	r2r3 myb transcription factor myb-if35	gi|162458312|ref|NP_001105092.1|R2R3 Myb transcription factor MYB-IF35 [Zea mays] >gi|28610110|gb|AAO48737.1| R2R3 Myb transcription factor MYB-IF35 [Zea mays] >gi|194701644|gb|ACF84906.1| unknown [Zea mays] >gi|223947843|gb|ACN28005.1| unknown [Zea mays]	NP_001105092	2.21534e-13	81	78.1814	45449,5634,3677	regulation of transcription;	nucleus;	DNA binding;		no IPS match
Zm.13571.1.S1_at	-1.08992	0.00124409	starch binding domain containing protein	gi|219885595|gb|ACL53172.1|unknown [Zea mays] >gi|224029789|gb|ACN33970.1| unknown [Zea mays]	ACL53172	4.97253e-42	96	173.326						no IPS match
Zm.3380.1.A1_at	-1.09415	0.0406258	jacalin-like lectin domain containing expressed	gi|212720851|ref|NP_001131500.1|hypothetical protein LOC100192837 [Zea mays] >gi|194691704|gb|ACF79936.1| unknown [Zea mays]	NP_001131500	4.98856e-55	95	216.853	5529,5537,5536,5575,771	agglutination;		glucose binding; mannose binding;		no IPS match
Zm.10509.1.S1_at	-1.09952	0.0123702	protein	gi|195657289|gb|ACG48112.1|hypothetical protein [Zea mays]	ACG48112	3.64861e-40	98	167.162	9536		plastid;			no IPS match
Zm.10082.1.A1_at	-1.11087	0.00124409	protein	gi|219885271|gb|ACL53010.1|unknown [Zea mays]	ACL53010	5.38269e-51	81	203.371	3674					no IPS match
Zm.13164.1.A1_at	-1.11174	0.00168996	udp-glucosyltransferase bx8	gi|115471343|ref|NP_001059270.1|Os07g0241800 [Oryza sativa (japonica cultivar-group)] >gi|33146634|dbj|BAC79922.1| putative UDP-glucosyltransferase [Oryza sativa Japonica Group] >gi|113610806|dbj|BAF21184.1| Os07g0241800 [Oryza sativa (japonica cultivar-group)] >gi|222636733|gb|EEE66865.1| hypothetical protein OsJ_23669 [Oryza sativa Japonica Group]	NP_001059270	8.19824e-24	71	112.849	5739		mitochondrion;			IPR002213; noIPR
Zm.17093.1.S1_at	-1.11377	0.00124409	---NA---	gi|212722728|ref|NP_001131940.1|hypothetical protein LOC100193332 [Zea mays] >gi|194692974|gb|ACF80571.1| unknown [Zea mays]	NP_001131940	7.38745e-11	98	70.0922						noIPR
Zm.3331.1.A1_at	-1.11962	0.00365686	carbohydrate transporter/ sugar porter/ transporter	gi|195642270|gb|ACG40603.1|carbohydrate transporter/ sugar porter/ transporter [Zea mays]	ACG40603	1.97037e-26	100	122.094	16020,15520,46677,16021,15904,6810,5215	tetracycline transport; response to antibiotic;	integral to membrane;	tetracycline:hydrogen antiporter activity;		noIPR
Zm.1402.1.S1_at	-1.12113	0.0459577	---NA---	gi|223946387|gb|ACN27277.1|unknown [Zea mays]	ACN27277	1.45925e-17	90	92.0485						no IPS match
Zm.2434.1.S1_at	-1.12611	0.0411556	temperature-induced lipocalin	gi|77744855|gb|ABB02381.1|temperature-induced lipocalin-2 [Zea mays] >gi|194703440|gb|ACF85804.1| unknown [Zea mays] >gi|195657393|gb|ACG48164.1| TIL-2 - Zea mays Temperature-induced lipocalin-2	ABB02381	2.96461e-58	100	227.254	5488,6810,5215,8289	transport;		lipid binding; transporter activity;		IPR013208
Zm.4284.1.A1_at	-1.13103	0.00296647	---NA---	gi|212722200|ref|NP_001131997.1|hypothetical protein LOC100193400 [Zea mays] >gi|194693144|gb|ACF80656.1| unknown [Zea mays] >gi|195656725|gb|ACG47830.1| hypothetical protein [Zea mays]	NP_001131997	5.29854e-15	100	83.5741						no IPS match
Zm.12912.1.A1_at	-1.13138	0.0107222	jasmonate-induced protein	gi|195606424|gb|ACG25042.1|jasmonate-induced protein [Zea mays]	ACG25042	1.04862e-47	99	192.586						no IPS match
Zm.4756.1.A1_at	-1.14503	0.00124409	---NA---											noIPR
Zm.16890.1.A1_at	-1.14574	0.0463173	at2g10940-like protein	gi|194703212|gb|ACF85690.1|unknown [Zea mays]	ACF85690	4.36813e-24	100	114.005	9536,16020,16023,6869,8233		membrane; cytoplasmic membrane-bounded vesicle; plastid;			no IPS match
Zm.4687.1.A1_at	-1.15463	0.00124409	---NA---											no IPS match
Zm.10519.1.A1_at	-1.15781	0.0981175	phosphatidylinositol phosphatidylcholine transfer protein	gi|194706508|gb|ACF87338.1|unknown [Zea mays]	ACF87338	3.77035e-30	100	134.42	5622,6810	transport;				no IPS match
Zm.13209.1.A1_at	-1.15872	0.00644259	cysteine proteinase inhibitor b	gi|71061130|tpe|CAG29029.1|TPA: putative cystatin [Zea mays]	CAG29029	9.42542e-19	96	96.2857	4869,4866,16023,12505		cytoplasmic membrane-bounded vesicle;	cysteine protease inhibitor activity;		no IPS match
Zm.8490.1.A1_at	-1.15994	0.00124409	---NA---	gi|195642800|gb|ACG40868.1|hypothetical protein [Zea mays]	ACG40868	1.371e-39	96	165.236	9536,3674,8150		plastid;			no IPS match
Zm.9093.1.A1_at	-1.16115	0.047784	---NA---											no IPS match
Zm.9810.2.A1_x_at	-1.16177	0.0160014	---NA---											no IPS match
Zm.8568.1.S1_at	-1.16558	0.0193606	---NA---											no IPS match
Zm.18254.2.A1_at	-1.16705	0.00124409	expansin precursor protein	gi|212722040|ref|NP_001131904.1|hypothetical protein LOC100193290 [Zea mays] >gi|194692870|gb|ACF80519.1| unknown [Zea mays] >gi|195620992|gb|ACG32326.1| alpha-expansin 13 precursor [Zea mays]	NP_001131904	7.95721e-32	100	139.428	9664,16020,5576	cellulose and pectin-containing cell wall organization and biogenesis;	extracellular region; membrane;			IPR002963; IPR007117
Zm.11941.1.A1_at	-1.17241	0.0470361	arm repeat protein	gi|125561545|gb|EAZ06993.1|hypothetical protein OsI_29238 [Oryza sativa Indica Group]	EAZ06993	4.50436e-06	77	53.9138						noIPR
Zm.7611.2.A1_at	-1.17469	0.00296647	---NA---											noIPR
Zm.1133.1.S1_at	-1.17785	0.00259189	nucleoid dna-binding-like protein / aspartic proteinase nepenthesin-1 precursor	gi|195626958|gb|ACG35309.1|aspartic proteinase nepenthesin-1 precursor [Zea mays]	ACG35309	2.19781e-30	98	134.806	16023,6508,4194	proteolysis;	cytoplasmic membrane-bounded vesicle;	pepsin A activity;	EC:3.4.23.1	IPR001461; IPR009007; noIPR
Zm.4389.1.A1_at	-1.18715	0.00124409	---NA---											no IPS match
Zm.51.1.A1_at	-1.1914	0.00644259	---NA---											noIPR
Zm.9574.1.A1_at	-1.19838	0.00124409	---NA---	gi|195611150|gb|ACG27405.1|hypothetical protein [Zea mays]	ACG27405	5.21682e-31	98	136.732						no IPS match
Zm.17623.1.A1_at	-1.20205	0.0109028	nodulation receptor kinase-like											noIPR
Zm.17676.1.S1_at	-1.21069	0.00214084	plant-specific domain tigr01627 family protein	gi|195644750|gb|ACG41843.1|plant-specific domain TIGR01627 family protein [Zea mays]	ACG41843	2.94766e-18	100	94.3597						no IPS match
Zm.2710.1.S1_at	-1.21647	0.0304233	gibberellin receptor gid1l2	gi|195636334|gb|ACG37635.1|gibberellin receptor GID1L2 [Zea mays] >gi|223949669|gb|ACN28918.1| unknown [Zea mays]	ACG37635	2.15386e-74	99	281.182	5739		mitochondrion;			no IPS match
Zm.15450.1.A1_at	-1.22422	0.0509856	polysynthetase 3	gi|115446483|ref|NP_001047021.1|Os02g0530600 [Oryza sativa (japonica cultivar-group)] >gi|118573102|sp|Q0E0Q3.1|PARP3_ORYSJ RecName: Full=Poly [ADP-ribose] polymerase 3; Short=PARP-3; AltName: Full=ADPRT 3; AltName: Full=NAD(+) ADP-ribosyltransferase 3; AltName: Full=Poly[ADP-ribose] synthetase 3 >gi|113536552|dbj|BAF08935.1| Os02g0530600 [Oryza sativa (japonica cultivar-group)] >gi|215734946|dbj…	NP_001047021	5.31476e-19	92	97.0561	3950,16740,6471,16757,5634,5622,3677,3676	protein amino acid ADP-ribosylation;	nucleus;	DNA binding; NAD+ ADP-ribosyltransferase activity;	EC:2.4.2.30	no IPS match
Zm.549.1.A1_at	-1.22859	0.00124409	glutathione S-transferase 21	gi|162458341|ref|NP_001104987.1|glutathione S-transferase GST 21 [Zea mays] >gi|11385493|gb|AAG34829.1|AF244686_1 glutathione S-transferase GST 21 [Zea mays]	NP_001104987	1.32771e-60	97	235.343	16740,4364			glutathione transferase activity;	EC:2.5.1.18	IPR004046; IPR010987; IPR017933; noIPR
Zm.224.1.S1_at	-1.23099	0.00124409	homeobox protein											no IPS match
Zm.10502.1.S1_at	-1.23399	0.093828	actin-depolymerizing factor	gi|195623028|gb|ACG33344.1|actin-depolymerizing factor [Zea mays]	ACG33344	2.25743e-34	100	147.902	3676,3779,8270,5622		intracellular;	actin binding; zinc ion binding; nucleic acid binding;		no IPS match
Zm.5744.1.A1_at	-1.23593	0.0603955	cytochrome p450	gi|18377402|gb|AAL66766.1|cytochrome P450 monooxygenase CYP72A5 [Zea mays]	AAL66766	3.31476e-60	100	233.802	46872,20037,16491,5506,6118,4497,16023	electron transport;	cytoplasmic membrane-bounded vesicle;	heme binding; monooxygenase activity; iron ion binding;		noIPR
Zm.17751.1.S1_at	-1.25525	0.00690348	---NA---	gi|115484303|ref|NP_001065813.1|Os11g0159900 [Oryza sativa (japonica cultivar-group)] >gi|113644517|dbj|BAF27658.1| Os11g0159900 [Oryza sativa (japonica cultivar-group)]	NP_001065813	4.57701e-11	81	70.4774	16020		membrane;			no IPS match
Zm.13365.1.A1_at	-1.26088	0.0548629	peroxidase precursor	gi|166198115|gb|ABY84191.1|peroxidase precursor [Raphanus sativus var. niger]	ABY84191	1.44834e-12	62	75.485	46872,20037,16491,5509,5506,6118,6979,4601,16023,12505,5773,42744,5576		intracellular membrane-bounded organelle; cytoplasmic part;	binding; oxidoreductase activity;		noIPR
Zm.3832.1.S1_at	-1.29209	0.02979	actin-depolymerizing factor	gi|223946405|gb|ACN27286.1|unknown [Zea mays]	ACN27286	7.23591e-15	100	83.1889	3779,5622,3676,8270		intracellular;	actin binding; zinc ion binding; nucleic acid binding;		no IPS match
Zm.3349.1.S1_at	-1.29956	0.00124409	MLO-like protein 4	gi|195644916|gb|ACG41926.1|MLO-like protein 4 [Zea mays]	ACG41926	6.18185e-55	100	216.853	16021,8219,16020	cell death;	integral to membrane;			no IPS match
Zm.12010.1.A1_at	-1.30631	0.00713877	deoxyhypusine synthase	gi|212275095|ref|NP_001130806.1|hypothetical protein LOC100191910 [Zea mays] >gi|194690166|gb|ACF79167.1| unknown [Zea mays]	NP_001130806	1.39975e-54	100	215.698	9536,16740,34038,50983,8612,50514	peptidyl-lysine modification to hypusine; spermidine catabolic process to deoxyhypusine, using deoxyhypusine synthase;	plastid;	deoxyhypusine synthase activity; homospermidine synthase (spermidine-specific) activity;	EC:2.5.1.46; EC:2.5.1.45	IPR002773; noIPR
Zm.19088.1.A1_at	-1.30644	0.0103499	regulatory protein	gi|223942815|gb|ACN25491.1|unknown [Zea mays]	ACN25491	6.8394e-48	93	193.356	16023		cytoplasmic membrane-bounded vesicle;			noIPR
Zm.17379.1.S1_at	-1.30645	0.00644259	anthranilate n-benzoyltransferase protein 1	gi|195626152|gb|ACG34906.1|anthranilate N-benzoyltransferase protein 1 [Zea mays]	ACG34906	7.17164e-44	98	179.874	9536		plastid;			IPR003480; noIPR
Zm.17766.1.S1_at	-1.31507	0.00431239	---NA---											no IPS match
Zm.10149.1.A1_at	-1.32548	0.0193606	dehydrin cor410											noIPR
Zm.18359.1.A1_at	-1.32664	0.00124409	trna-splicing endonuclease positive effector-related	gi|218184942|gb|EEC67369.1|hypothetical protein OsI_34480 [Oryza sativa Indica Group]	EEC67369	1.18352e-23	60	90.5077	8150,3674					no IPS match
Zm.6602.1.A1_at	-1.32669	0.00517732	homeobox-leucine zipper protein hat7											no IPS match
Zm.17635.1.A1_at	-1.32782	0.00124409	---NA---	gi|195643806|gb|ACG41371.1|hypothetical protein [Zea mays]	ACG41371	5.86887e-14	90	80.1073						no IPS match
Zm.10850.1.S1_at	-1.33111	0.00124409	zim motif family protein	gi|195627786|gb|ACG35723.1|ZIM motif family protein [Zea mays]	ACG35723	4.97507e-21	64	103.605						IPR006058; IPR015812; noIPR
Zm.13595.1.A1_at	-1.33504	0.0221814	phosphatase phospho1	gi|195644686|gb|ACG41811.1|phosphatase phospho1 [Zea mays]	ACG41811	4.5786e-43	100	176.792	16791,8152					IPR006384; noIPR
Zm.14596.3.S1_at	-1.33953	0.00124409	leucine zipper protein											noIPR
Zm.1739.1.A1_at	-1.34197	0.00124409	catalytic hydrolase	gi|195637762|gb|ACG38349.1|catalytic/ hydrolase [Zea mays] >gi|195643084|gb|ACG41010.1| catalytic/ hydrolase [Zea mays] >gi|223946121|gb|ACN27144.1| unknown [Zea mays]	ACG38349	1.91836e-49	100	197.978	8152,3824,16787	metabolic process;		hydrolase activity;		noIPR
Zm.17256.1.A1_at	-1.34388	0.0550587	---NA---											noIPR
Zm.438.1.S1_at	-1.34431	0.00517732	heat shock protein 101	gi|162458166|ref|NP_001104935.1|heat-shock protein 101 [Zea mays] >gi|4584957|gb|AAD25223.1|AF077337_1 heat shock protein 101; 101 kDa heat shock protein [Zea mays] >gi|4928488|gb|AAD33606.1|AF133840_1 heat shock protein HSP101 [Zea mays]	NP_001104935	1.2234e-58	99	229.18	5524,6950,19538,166,17111,5515	protein metabolic process; response to stress;		nucleoside-triphosphatase activity; ATP binding; protein binding;	EC:3.6.1.15	no IPS match
Zm.15533.1.S1_at	-1.34715	0.0652515	cytokinin-o-glucosyltransferase 2	gi|223947719|gb|ACN27943.1|unknown [Zea mays]	ACN27943	1.30183e-29	98	132.109						noIPR
Zm.12327.1.A1_at	-1.34853	0.0337022	---NA---	gi|219885811|gb|ACL53280.1|unknown [Zea mays]	ACL53280	1.17691e-30	100	135.576						noIPR
Zm.17655.1.S1_s_at	-1.35384	0.00124409	---NA---
Zm.389.1.S1_at	-1.35514	0.0554927	ribosome-inactivating protein	gi|212276291|ref|NP_001130961.1|hypothetical protein LOC100192066 [Zea mays] >gi|194690562|gb|ACF79365.1| unknown [Zea mays]	NP_001130961	7.74509e-65	100	191.815	30598,6952,16787,17148,9405,5737	defense response; negative regulation of translation; pathogenesis;	cytoplasm;	rRNA N-glycosylase activity;	EC:3.2.2.22	no IPS match
Zm.2008.1.A1_at	-1.35707	0.0408679	---NA---											no IPS match
Zm.10492.1.S1_at	-1.3718	0.00168996	---NA---											no IPS match
Zm.15906.1.A1_at	-1.37585	0.00365686	alanine aminotransferase	gi|223946057|gb|ACN27112.1|unknown [Zea mays]	ACN27112	2.06187e-27	100	124.79	9058,16847,16740,3824,30170,8483,16769,4021	biosynthetic process;		pyridoxal phosphate binding; 1-aminocyclopropane-1-carboxylate synthase activity; alanine transaminase activity;	EC:4.4.1.14; EC:2.6.1.2	no IPS match
Zm.10479.1.S1_at	-1.3805	0.00461944	protein	gi|212275810|ref|NP_001130390.1|hypothetical protein LOC100191486 [Zea mays] >gi|194689008|gb|ACF78588.1| unknown [Zea mays]	NP_001130390	8.8755e-47	97	189.119	5739,6904,145	vesicle docking during exocytosis;	exocyst; mitochondrion;			IPR006662
Zm.11654.1.A1_at	-1.39167	0.0771725	chitinase	gi|219887743|gb|ACL54246.1|unknown [Zea mays]	ACL54246	8.91462e-50	98	199.519	6032,8061,4568,16998	chitin catabolic process; cell wall catabolic process;		chitinase activity; chitin binding;	EC:3.2.1.14	IPR000726; noIPR
Zm.17956.1.A1_at	-1.393	0.00955774	---NA---											no IPS match
Zm.62.1.S1_at	-1.40195	0.0510668	leucoanthocyanidin hydroxylase											no IPS match
Zm.2361.1.A1_at	-1.40757	0.00332994	kda class i heat shock expressed	gi|212276212|ref|NP_001130454.1|hypothetical protein LOC100191552 [Zea mays] >gi|194689170|gb|ACF78669.1| unknown [Zea mays] >gi|195622792|gb|ACG33226.1| 17.4 kDa class I heat shock protein 3 [Zea mays]	NP_001130454	4.53621e-19	98	97.0561	6950	response to stress;				IPR002068; noIPR
Zm.19239.1.A1_at	-1.40787	0.0082443	major facilitator superfamily expressed	gi|194698626|gb|ACF83397.1|unknown [Zea mays]	ACF83397	1.71772e-20	100	102.064	16020		membrane;			no IPS match
Zm.17580.1.S1_at	-1.41155	0.0218816	---NA---											no IPS match
Zm.106.1.A1_at	-1.4163	0.00570886	---NA---											no IPS match
Zm.10095.1.A1_at	-1.42702	0.0197028	heat shock protein 21	gi|195637866|gb|ACG38401.1|chloroplast small heat shock protein [Zea mays]	ACG38401	1.20244e-75	98	285.804	9644,5739,9408,42542,6950,9507	response to high light intensity; response to hydrogen peroxide; response to heat;				no IPS match
Zm.2343.1.S1_at	-1.43716	0.00259189	---NA---											no IPS match
Zm.17738.1.S1_at	-1.43754	0.00124409	---NA---											noIPR
Zm.16443.1.S1_at	-1.44783	0.00168996	at5g47810 mca23_13	gi|212275330|ref|NP_001130878.1|hypothetical protein LOC100191982 [Zea mays] >gi|194690340|gb|ACF79254.1| unknown [Zea mays]	NP_001130878	4.96381e-62	99	239.965	6096,5515,5945	glycolysis;	6-phosphofructokinase complex;	protein binding;		IPR000023
Zm.17997.1.A1_at	-1.44876	0.0361095	phosphoethanolamine n-methyltransferase	gi|195623342|gb|ACG33501.1|phosphoethanolamine N-methyltransferase [Zea mays]	ACG33501	5.11227e-57	100	223.402	8168,16740,8152,234,6499,5737,19107,5840,6656,40007,6950,8654	response to stress; N-terminal protein myristoylation; phosphatidylcholine biosynthetic process; growth;	ribosome;	myristoyltransferase activity; phosphoethanolamine N-methyltransferase activity;	EC:2.1.1.103	noIPR
Zm.17350.1.A1_at	-1.47276	0.063817	---NA---											no IPS match
Zm.7279.1.S1_at	-1.48468	0.00332994	sulfotransferase domain containing expressed	gi|194701850|gb|ACF85009.1|unknown [Zea mays] >gi|224031053|gb|ACN34602.1| unknown [Zea mays]	ACF85009	4.82283e-16	100	87.0409						no IPS match
Zm.15069.1.A1_at	-1.49067	0.00124409	citrate synthase	gi|219884127|gb|ACL52438.1|unknown [Zea mays] >gi|224031341|gb|ACN34746.1| unknown [Zea mays]	ACL52438	1.33686e-36	97	151.369	5739,4108,16740,6099,5759,46912,44262,16829,3878	cellular carbohydrate metabolic process; tricarboxylic acid cycle;	mitochondrial matrix;	ATP citrate synthase activity; citrate (Si)-synthase activity; lyase activity;	EC:2.3.3.8; EC:2.3.3.1	IPR002020
Zm.18097.1.A1_at	-1.49154	0.0199439	blue copper protein precursor	gi|218199793|gb|EEC82220.1|hypothetical protein OsI_26368 [Oryza sativa Indica Group]	EEC82220	9.77948e-38	82	159.073	16023,9055,5507		cytoplasmic membrane-bounded vesicle;	copper ion binding; electron carrier activity;		no IPS match
Zm.5321.1.A1_at	-1.49482	0.0642699	39 kda ef-hand containingexpressed	gi|219885517|gb|ACL53133.1|unknown [Zea mays]	ACL53133	4.80876e-43	100	176.792	5509			calcium ion binding;		no IPS match
Zm.4471.5.A1_at	-1.49666	0.0153204	protein kinase family protein	gi|223946729|gb|ACN27448.1|unknown [Zea mays]	ACN27448	1.28781e-13	100	78.9518	16301,6468	protein amino acid phosphorylation;		kinase activity;		no IPS match
Zm.10485.1.S1_at	-1.49704	0.00124409	---NA---	gi|212723710|ref|NP_001132204.1|hypothetical protein LOC100193633 [Zea mays] >gi|194693750|gb|ACF80959.1| unknown [Zea mays]	NP_001132204	4.94694e-13	100	77.0258						IPR000712
Zm.17146.1.A1_at	-1.5005	0.00738509	legumin-like protein	gi|195626572|gb|ACG35116.1|legumin-like protein [Zea mays]	ACG35116	7.39505e-66	94	206.453	45735,8150			nutrient reservoir activity;		IPR006044; IPR006045; IPR011051; IPR014710
Zm.17179.1.A1_at	-1.51184	0.0277887	helix-loop-helix dna-binding domain containing protein	gi|222624408|gb|EEE58540.1|hypothetical protein OsJ_09836 [Oryza sativa Japonica Group]	EEE58540	2.33701e-31	95	137.887	45449,5634,30528	regulation of transcription;	nucleus;	transcription regulator activity;		no IPS match
Zm.14699.1.S1_at	-1.51741	0.0852082	stress-induced hydrophobic peptide	gi|195609860|gb|ACG26760.1|hypothetical protein [Zea mays] >gi|195609950|gb|ACG26805.1| hypothetical protein [Zea mays] >gi|195610042|gb|ACG26851.1| hypothetical protein [Zea mays] >gi|195611740|gb|ACG27700.1| hypothetical protein [Zea mays] >gi|195623250|gb|ACG33455.1| hypothetical protein [Zea mays]	ACG26760	1.17669e-16	100	89.3521	16023,12505,16021,42538,6950,16020,3674,9737	response to abscisic acid stimulus; hyperosmotic salinity response;	endomembrane system; cytoplasmic membrane-bounded vesicle; integral to membrane;
Zm.7043.2.S1_a_at	-1.52164	0.0689602	protochlorophyllide reductase b	gi|212721052|ref|NP_001132676.1|hypothetical protein LOC100194154 [Zea mays] >gi|194695070|gb|ACF81619.1| unknown [Zea mays]	NP_001132676	2.624e-68	100	261.151	9536,16630,15979,19685,16491,3824,15995,8152,9507,5488	chlorophyll biosynthetic process; photosynthesis, dark reaction;	chloroplast;	binding; protochlorophyllide reductase activity;	EC:1.3.1.33	IPR002198; noIPR
Zm.6575.1.A1_at	-1.52733	0.00124409	ankyrin repeat-containing	gi|224030193|gb|ACN34172.1|unknown [Zea mays]	ACN34172	1.38822e-37	100	158.688	9536,8150,5515		plastid;	protein binding;		no IPS match
Zm.3902.1.A1_at	-1.53682	0.00124409	---NA---											no IPS match
Zm.15293.1.S1_a_at	-1.54582	0.00124409	jasmonate-induced protein	gi|219885557|gb|ACL53153.1|unknown [Zea mays]	ACL53153	9.98658e-67	100	255.373						no IPS match
Zm.12517.1.A1_at	-1.55882	0.00365686	kda class ii heat shock protein	gi|195647280|gb|ACG43108.1|17.5 kDa class II heat shock protein [Zea mays]	ACG43108	6.02703e-48	100	193.356	9644,9408,42542,6950,5737	response to high light intensity; response to hydrogen peroxide; response to heat;				IPR002068; IPR008978; noIPR
Zm.19089.1.A1_at	-1.6208	0.00124409	6-4 photolyase	gi|222622395|gb|EEE56527.1|hypothetical protein OsJ_05816 [Oryza sativa Japonica Group]	EEE56527	6.28054e-21	70	103.605	3914,3913,6281,16829,9416	response to light stimulus; DNA repair;		DNA (6-4) photolyase activity;		noIPR
Zm.7635.1.A1_at	-1.62714	0.00124409	temperature-induced lipocalin	gi|77744847|gb|ABB02377.1|temperature-induced lipocalin-1 [Zea mays] >gi|194700778|gb|ACF84473.1| unknown [Zea mays] >gi|194701588|gb|ACF84878.1| unknown [Zea mays]	ABB02377	6.00968e-35	100	149.828	8289,5488,6810,5215	transport;		lipid binding; transporter activity;		no IPS match
Zm.6663.1.A1_at	-1.64624	0.0259658	---NA---											no IPS match
Zm.10120.1.A1_at	-1.67213	0.00431239	protein	gi|224029049|gb|ACN33600.1|unknown [Zea mays]	ACN33600	2.19049e-37	98	157.918	45449,30528,5634,3677	regulation of transcription;	nucleus;	transcription regulator activity;		noIPR
Zm.3762.1.A1_at	-1.67246	0.0233091	---NA---	gi|195652865|gb|ACG45900.1|hypothetical protein [Zea mays]	ACG45900	8.02549e-08	96	59.6918						no IPS match
Zm.3818.1.S1_at	-1.68361	0.00124409	---NA---											no IPS match
Zm.16376.1.S1_at	-1.7078	0.00124409	ap2 domain containing protein											noIPR
Zm.18039.1.A1_at	-1.7479	0.00124409	gdsl-like lipase acylhydrolase family expressed	gi|194701168|gb|ACF84668.1|unknown [Zea mays] >gi|224028391|gb|ACN33271.1| unknown [Zea mays]	ACF84668	4.2527e-52	99	206.838	6629,16788					IPR001087; noIPR
Zm.9482.1.A1_at	-1.81405	0.0248568	---NA---											noIPR
Zm.16312.1.S1_at	-1.84935	0.00124409	---NA---	gi|195646820|gb|ACG42878.1|hypothetical protein [Zea mays] >gi|195653211|gb|ACG46073.1| hypothetical protein [Zea mays]	ACG42878	6.30757e-23	100	110.153						no IPS match
Zm.16923.3.A1_at	-1.85615	0.0199439	---NA---											no IPS match
Zm.15291.1.S1_at	-1.87588	0.00168996	constans-like 1	gi|195616828|gb|ACG30244.1|CONSTANS-like protein CO6 [Zea mays]	ACG30244	9.88153e-22	91	105.916	5739,8270,5622,3677		mitochondrion;	binding;		noIPR
Zm.7295.1.S1_at	-1.89161	0.00124409	low-molecular-weight cysteine-rich protein lcr69 precursor	gi|195606378|gb|ACG25019.1|low-molecular-weight cysteine-rich protein LCR69 precursor [Zea mays]	ACG25019	3.18839e-20	100	100.908	6952,16023	defense response;	cytoplasmic membrane-bounded vesicle;			no IPS match
Zm.18290.1.S1_at	-1.91585	0.0230137	---NA---											no IPS match
Zm.3114.1.A1_at	-1.93274	0.00124409	low-molecular-weight cysteine-rich protein lcr69 precursor	gi|195625636|gb|ACG34648.1|low-molecular-weight cysteine-rich protein LCR70 precursor [Zea mays]	ACG34648	1.59767e-43	98	178.718	16023,6952		cytoplasmic membrane-bounded vesicle;			IPR003614; IPR008176; IPR008177; noIPR
Zm.11845.1.A1_at	-1.94325	0.00259189	4-coumarate CoA ligase isoform 2	gi|7188335|gb|AAF37732.1|AF052221_14-coumarate--CoA ligase 4CL1 [Lolium perenne]	AAF37732	6.74223e-52	96	206.453	16874,8152,3824,16207,9698,50832,9611,5575	response to wounding; defense response to fungus; phenylpropanoid metabolic process;		4-coumarate-CoA ligase activity;	EC:6.2.1.12	no IPS match
Zm.15017.1.A1_at	-1.99537	0.00570886	very-long-chain fatty acid condensing enzyme cut1	gi|194700834|gb|ACF84501.1|unknown [Zea mays]	ACF84501	1.16837e-62	100	241.891	16023,5739		cytoplasmic membrane-bounded vesicle; mitochondrion;			IPR001680; IPR013747; IPR016038; IPR016039
Zm.7865.1.A1_at	-2.00851	0.00168996	---NA---											no IPS match
Zm.3883.1.S1_at	-2.04673	0.00296647	beta-amylase	gi|195616286|gb|ACG29973.1|beta-amylase [Zea mays]	ACG29973	1.48974e-17	100	92.0485	16787,8152,5975,43169,16798,3824,272,16161	metabolic process;		hydrolase activity;		no IPS match
Zm.9463.1.A1_at	-2.06692	0.006684	---NA---											no IPS match
Zm.3032.1.A1_at	-2.06804	0.00296647	clathrin assembly protein ap19 homolog	gi|115456139|ref|NP_001051670.1|Os03g0811300 [Oryza sativa (japonica cultivar-group)] >gi|32129329|gb|AAP73856.1| putative clathrin assembly protein [Oryza sativa (japonica cultivar-group)] >gi|108711697|gb|ABF99492.1| Adapter-related protein complex 1 sigma 1B subunit, putative, expressed [Oryza sativa (japonica cultivar-group)] >gi|113550141|dbj|BAF13584.1| Os03g0811300 [Oryza sativa (japonica …	NP_001051670	3.03182e-33	95	144.436	5739,9536,16023,30131,30130,30117,6461,16192,6886,5515,6810,5524,4672,30125	vesicle-mediated transport; protein complex assembly; intracellular protein transport;	mitochondrion; clathrin coat of trans-Golgi network vesicle; plastid; clathrin adaptor complex;	protein kinase activity; ATP binding; protein binding;		no IPS match
Zm.16504.1.A1_at	-2.07597	0.0275114	---NA---											no IPS match
Zm.11865.1.A1_at	-2.10633	0.01859	---NA---	gi|195658403|gb|ACG48669.1|hypothetical protein [Zea mays]	ACG48669	1.55804e-11	100	72.0182						no IPS match
Zm.15444.1.S1_at	-2.1095	0.0486947	actin-depolymerizing factor	gi|194704414|gb|ACF86291.1|unknown [Zea mays]	ACF86291	1.86412e-34	100	148.673	3779,5622,3676,8270		intracellular;	actin binding; zinc ion binding; nucleic acid binding;		no IPS match
ZmAffx.1214.1.S1_s_at	-2.14974	0.0457166	protein											IPR006058; noIPR
Zm.13796.1.S1_at	-2.207	0.0103499	short-chain dehydrogenase reductase sdr	gi|194699516|gb|ACF83842.1|unknown [Zea mays] >gi|195659117|gb|ACG49026.1| general stress protein 39 [Zea mays]	ACF83842	1.89577e-25	100	118.242	5488,16491,8152,3824,4316	metabolic process;		binding; 3-oxoacyl-[acyl-carrier-protein] reductase activity;	EC:1.1.1.100	noIPR
Zm.10508.1.S1_at	-2.25134	0.0123702	---NA---											no IPS match
Zm.16923.1.A1_at	-2.29957	0.011479	---NA---											noIPR
Zm.8705.1.S1_at	-2.42031	0.0300502	stress-inducible membrane pore protein	gi|195642018|gb|ACG40477.1|stress-inducible membrane pore protein [Zea mays] >gi|195658069|gb|ACG48502.1| stress-inducible membrane pore protein [Zea mays]	ACG40477	7.25376e-30	98	133.265	5743,15031,8565,5739	protein transport;	mitochondrial inner membrane;	protein transporter activity;		no IPS match
Zm.1.1.A1_at	-2.44852	0.051804	---NA---											noIPR
Zm.2762.1.A1_at	-2.46945	0.011076	late embryogenesis abundant protein	gi|195659043|gb|ACG48989.1|late embryogenesis abundant protein, group 3 [Zea mays]	ACG48989	2.93746e-32	96	140.969	6950					no IPS match
Zm.9296.1.A1_at	-2.47105	0.0639776	protein	gi|195606216|gb|ACG24938.1|hypothetical protein [Zea mays] >gi|195658387|gb|ACG48661.1| hypothetical protein [Zea mays]	ACG24938	3.03065e-37	100	157.918						noIPR
Zm.1987.2.A1_at	-2.58339	0.0467944	---NA---	gi|195604216|gb|ACG23938.1|hypothetical protein [Zea mays]	ACG23938	1.29996e-11	98	72.7886						no IPS match
Zm.13389.1.S1_at	-2.61569	0.00401114	---NA---											no IPS match
Zm.14392.1.S1_at	-3.11153	0.0700169	---NA---											no IPS match
Zm.7385.1.A1_at	-3.14394	0.00124409	benzothiadiazole-induced s-adenosyl-l-methionine:salicylic acid carboxyl methyltransferase 1	gi|223943785|gb|ACN25976.1|unknown [Zea mays]	ACN25976	2.58002e-49	92	197.593						IPR005299; noIPR
Zm.16838.2.A1_a_at	-3.14565	0.00296647	---NA---											no IPS match
Zm.43.1.S1_a_at	-3.17814	0.0540072	late embryogenesis abundant protein	gi|162463970|ref|NP_001105298.1|lea protein group3 [Zea mays] >gi|7387829|sp|Q42376|LEA3_MAIZE Late embryogenesis abundant protein, group 3 (LEA) >gi|452560|gb|AAA83402.1| group 3 Lea protein MGL3 >gi|454873|dbj|BAA05550.1| group 3 Lea protein MGL3 [Zea mays] >gi|2654379|emb|CAA82632.1| Group 3 Lea protein MGL3 [Zea mays]	NP_001105298	2.17206e-21	100	104.76	6950					noIPR
Zm.11948.1.A1_at	-3.23464	0.00124409	---NA---	gi|195657397|gb|ACG48166.1|hypothetical protein [Zea mays]	ACG48166	1.87645e-15	100	67.781						no IPS match
Zm.2959.1.S1_at	-3.37693	0.0116783	---NA---											no IPS match

## Sheet: Table S5
Table S5: Genes identified as differentially expressed in the present work and Maron et al. (2008)
This work						Maron et al., 2008
ID	Genotype	treatment	DE	Qvalue	Sequence description	ID	Treatment 1	Genotype	Treatment 2	DE	Qvalue	Sequence description
Zm.10171.1.A1_at	S1587-17	72	3.06	0.001	phosphoenolpyruvate carboxykinase	MZ00013532	0	L53	6	-1.83	0.076	Phosphoenolpyruvate carboxykinase [ATP] (EC 4.1.1.49) (PEPcarboxykinase) (Phosphoenolpyruvate carboxylase) (PEPCK). {Zea mays;}
Zm.10171.1.A1_at	S1587-17	72	3.06	0.001	phosphoenolpyruvate carboxykinase	MZ00013532	0	L53	24	-2.24	0.026	Phosphoenolpyruvate carboxykinase [ATP] (EC 4.1.1.49) (PEPcarboxykinase) (Phosphoenolpyruvate carboxylase) (PEPCK). {Zea mays;}
Zm.1053.1.A1_at	S1587-17	24	1.82	0.004	jasmonate-induced protein	MZ00024083	0	L53	6	2.4	0.041	OSJNBa0024J22.14 {Oryza sativa (japonica cultivar-group);}
Zm.1053.1.A1_at	S1587-17	24	1.82	0.004	jasmonate-induced protein	MZ00024083	0	L53	24	2.38	0.035	OSJNBa0024J22.14 {Oryza sativa (japonica cultivar-group);}
Zm.10642.1.A1_at	S1587-17	72	2.73	0.007	---NA---	MZ00028851	0	C100	6	-1.28	0.137	OSJNBa0084K11.10 {Oryza sativa (japonica cultivar-group);}
Zm.10739.1.A1_at	S1587-17	72	1.56	0.001	hga1-like protein	MZ00005932	0	C100	6	-0.79	0.084	symbiosis-related protein-like protein {Oryza sativa (japonica cultivar-group);}
Zm.11803.1.A1_at	Cat100_6	72	1.35	0.058	---NA---	MZ00005238	0	L53	24	-1.64	0.132	probable peroxidase (EC 1.11.1.-) 1 precursor anionic - maize {Zea mays;}
Zm.11803.1.A1_at	Cat100_6	72	1.35	0.058	---NA---	MZ00005238	0	C100	24	-1.67	0.125	probable peroxidase (EC 1.11.1.-) 1 precursor anionic - maize {Zea mays;}
Zm.11803.1.A1_at	S1587-17	72	1.47	0.003	---NA---	MZ00005238	0	L53	24	-1.64	0.132	probable peroxidase (EC 1.11.1.-) 1 precursor anionic - maize {Zea mays;}
Zm.11803.1.A1_at	S1587-17	72	1.47	0.003	---NA---	MZ00005238	0	C100	24	-1.67	0.125	probable peroxidase (EC 1.11.1.-) 1 precursor anionic - maize {Zea mays;}
Zm.12129.1.S1_at	S1587-17	72	1.72	0.001	erwinia induced protein 1	MZ00027766	0	C100	24	-0.79	0.12	Unknown protein {Oryza sativa (japonica cultivar-group);}
Zm.125.1.S1_at	Cat100_6	24	2.37	0.069	nitrate reductase	MZ00040552	0	C100	2	-0.9	0.054	Nitrate reductase [NAD(P)H] (EC 1.7.1.2) (NR) (Fragment). {Zea mays;}
Zm.125.1.S1_at	Cat100_6	24	2.37	0.069	nitrate reductase	MZ00040552	0	C100	6	-0.85	0.097	Nitrate reductase [NAD(P)H] (EC 1.7.1.2) (NR) (Fragment). {Zea mays;}
Zm.125.1.S1_at	Cat100_6	72	1.71	0.055	nitrate reductase	MZ00040552	0	C100	2	-0.9	0.054	Nitrate reductase [NAD(P)H] (EC 1.7.1.2) (NR) (Fragment). {Zea mays;}
Zm.125.1.S1_at	Cat100_6	72	1.71	0.055	nitrate reductase	MZ00040552	0	C100	6	-0.85	0.097	Nitrate reductase [NAD(P)H] (EC 1.7.1.2) (NR) (Fragment). {Zea mays;}
Zm.125.1.S1_at	S1587-17	24	2.41	0.002	nitrate reductase	MZ00040552	0	C100	2	-0.9	0.054	Nitrate reductase [NAD(P)H] (EC 1.7.1.2) (NR) (Fragment). {Zea mays;}
Zm.125.1.S1_at	S1587-17	24	2.41	0.002	nitrate reductase	MZ00040552	0	C100	6	-0.85	0.097	Nitrate reductase [NAD(P)H] (EC 1.7.1.2) (NR) (Fragment). {Zea mays;}
Zm.125.1.S1_at	S1587-17	72	2.34	0.001	nitrate reductase	MZ00040552	0	C100	2	-0.9	0.054	Nitrate reductase [NAD(P)H] (EC 1.7.1.2) (NR) (Fragment). {Zea mays;}
Zm.125.1.S1_at	S1587-17	72	2.34	0.001	nitrate reductase	MZ00040552	0	C100	6	-0.85	0.097	Nitrate reductase [NAD(P)H] (EC 1.7.1.2) (NR) (Fragment). {Zea mays;}
Zm.12522.1.A1_at	S1587-17	72	1.6	0.001	nodulin3 family protein	MZ00017265	0	L53	24	-0.99	0.138	AT3g14770/T21E2_2 {Arabidopsis thaliana;}
Zm.13257.1.S1_at	S1587-17	72	1.33	0.041	della protein	MZ00017022	0	L53	24	-1.68	0.136	Scl1 protein [imported] - maize (fragment) {Zea mays;}
Zm.14138.1.A1_at	S1587-17	24	1.5	0.008	---NA---	MZ00043562	0	L53	6	1.87	0.083	phytase {Zea mays;}
Zm.14138.1.A1_at	S1587-17	24	1.5	0.008	---NA---	MZ00043562	0	L53	24	1.59	0.102	phytase {Zea mays;}
Zm.1416.1.S1_at	Cat100_6	24	1.29	0.069	mitochondrial 2-oxoglutarate/malate carrier protein	MZ00017043	0	L53	2	-0.79	0.105	mitochondrial uncoupling protein 4 {Saccharum officinarum;}
Zm.1416.1.S1_at	Cat100_6	72	1.36	0.023	mitochondrial 2-oxoglutarate/malate carrier protein	MZ00017043	0	L53	2	-0.79	0.105	mitochondrial uncoupling protein 4 {Saccharum officinarum;}
Zm.1416.1.S1_at	S1587-17	24	1.17	0.002	mitochondrial 2-oxoglutarate/malate carrier protein	MZ00017043	0	L53	2	-0.79	0.105	mitochondrial uncoupling protein 4 {Saccharum officinarum;}
Zm.1416.1.S1_at	S1587-17	72	1.17	0.001	protein	MZ00017043	0	L53	2	-0.79	0.105	mitochondrial uncoupling protein 4 {Saccharum officinarum;}
Zm.15516.1.S1_at	S1587-17	24	1.05	0.031	trehalose-6-phosphate synthase	MZ00027449	0	L53	24	-0.79	0.142	unknown protein {Arabidopsis thaliana;}
Zm.17532.1.A1_at	S1587-17	24	1.41	0.004	aminotransferase family protein	MZ00033360	0	L53	6	1.56	0.062	putative nicotianamine aminotransferase A {Oryza sativa (japonica cultivar-group);}
Zm.17797.1.A1_at	S1587-17	24	-1.43	0.002	disease resistance / dirigent	MZ00033514	0	L53	24	3.27	0.111	putative dirigent protein {Saccharum officinarum;}
Zm.18097.1.A1_at	S1587-17	24	-1.04	0.098	blue copper protein precursor	MZ00033525	0	L53	24	1.88	0.057	putative phytocyanin {Oryza sativa (japonica cultivar-group);}
Zm.18097.1.A1_at	S1587-17	72	-1.49	0.02	blue copper protein precursor	MZ00033525	0	L53	24	1.88	0.057	putative phytocyanin {Oryza sativa (japonica cultivar-group);}
Zm.1926.1.A1_at	S1587-17	24	1.36	0.013	protein	MZ00016591	0	L53	24	-0.7	0.118	zinc finger (C3HC4-type RING finger) protein-like {Oryza sativa (japonica cultivar-group);}
Zm.1926.1.A1_at	S1587-17	72	1.25	0.014	protein	MZ00016591	0	L53	24	-0.7	0.118	zinc finger (C3HC4-type RING finger) protein-like {Oryza sativa (japonica cultivar-group);}
Zm.2707.1.S1_at	S1587-17	72	2.6	0.041	peroxidase	MZ00028722	0	C100	24	-1.98	0.144	peroxidase {Cenchrus ciliaris;}
Zm.2859.1.A1_a_at	Cat100_6	72	1.24	0.033	alcohol dehydrogenase	MZ00014679	0	L53	24	-1.22	0.063	Alcohol dehydrogenase 2 (EC 1.1.1.1). {Zea mays;}
Zm.2859.1.A1_a_at	Cat100_6	72	1.24	0.033	alcohol dehydrogenase	MZ00014679	0	C100	24	-1.39	0.039	Alcohol dehydrogenase 2 (EC 1.1.1.1). {Zea mays;}
Zm.301.2.A1_at	S1587-17	72	1.07	0.001	---NA---	MZ00042269	0	L53	2	0.46	0.071	contains ESTs C91781(E31532)AU166107(E31532) hypothetical protein similar to Arabidopsis thaliana chrmosome 1
Zm.3358.1.A1_at	S1587-17	24	1.05	0.002	leucine rich repeat familyexpressed	MZ00025965	0	L53	24	-1.18	0.074	unknown protein {Arabidopsis thaliana;}
Zm.3358.1.A1_at	S1587-17	72	1.23	0.001	leucine rich repeat family expressed	MZ00025965	0	L53	24	-1.18	0.074	unknown protein {Arabidopsis thaliana;}
Zm.3358.2.A1_at	S1587-17	24	1.16	0.002	protein	MZ00025965	0	L53	24	-1.18	0.074	unknown protein {Arabidopsis thaliana;}
Zm.3358.2.A1_at	S1587-17	72	1.7	0.001	protein	MZ00025965	0	L53	24	-1.18	0.074	unknown protein {Arabidopsis thaliana;}
Zm.3573.1.A1_at	Cat100_6	72	1.55	0.023	peroxidase 54 precursor	MZ00027194	0	L53	24	1.79	0.054	putative peroxidase {Oryza sativa (japonica cultivar-group);}
Zm.3573.1.A1_at	S1587-17	24	1.3	0.002	peroxidase 54 precursor	MZ00027194	0	L53	24	1.79	0.054	putative peroxidase {Oryza sativa (japonica cultivar-group);}
Zm.3573.1.A1_at	S1587-17	72	1.79	0.001	peroxidase 54 precursor	MZ00027194	0	L53	24	1.79	0.054	putative peroxidase {Oryza sativa (japonica cultivar-group);}
Zm.3635.1.A1_at	S1587-17	24	1.33	0.033	zim motif familyexpressed	MZ00014350	0	C100	6	-1.13	0.126	unknown protein {Oryza sativa (japonica cultivar-group);}
Zm.405.1.A1_at	S1587-17	24	1.99	0.087	root peroxidase	MZ00033093	0	L53	6	1.4	0.052	putative peroxidase P7X {Zea mays;}
Zm.405.1.A1_at	S1587-17	24	1.99	0.087	root peroxidase	MZ00033093	0	L53	24	1.17	0.07	putative peroxidase P7X {Zea mays;}
Zm.405.1.A1_at	S1587-17	72	1.97	0.065	root peroxidase	MZ00033093	0	L53	6	1.4	0.052	putative peroxidase P7X {Zea mays;}
Zm.405.1.A1_at	S1587-17	72	1.97	0.065	root peroxidase	MZ00033093	0	L53	24	1.17	0.07	putative peroxidase P7X {Zea mays;}
Zm.4517.1.A1_at	S1587-17	72	2.08	0.003	glycerophosphodiester phosphodiesterase	MZ00014277	0	L53	24	-1.05	0.097	unknown protein {Arabidopsis thaliana;}
Zm.4838.1.A1_at	S1587-17	24	1.58	0.002	---NA---	MZ00035980	0	L53	2	0.84	0.142	OsNAC6 protein [imported] - rice {Oryza sativa;}
Zm.485.1.A1_at	S1587-17	72	1.09	0.02	hemoglobin 2	MZ00040503	0	C100	24	-0.7	0.136	Non-symbiotic hemoglobin (Hbt) (ZEAmp GLB1). {Zea mays subsp. parviglumis;}
Zm.539.1.A1_at	S1587-17	24	1.96	0.007	glutathione S-transferase 4	MZ00041712	0	C100	24	-1.43	0.068	glutathione S-transferase GST 8 {Zea mays;}
Zm.539.1.A1_at	S1587-17	72	3.22	0.001	glutathione S-transferase 4	MZ00041712	0	C100	24	-1.43	0.068	glutathione S-transferase GST 8 {Zea mays;}
Zm.561.1.A1_at	Cat100_6	72	1.22	0.027	glutathione S-transferase 23	MZ00017039	0	L53	6	-0.85	0.13	glutathione S-transferase GST 36 {Zea mays;}
Zm.561.1.A1_at	Cat100_6	72	1.22	0.027	glutathione S-transferase 23	MZ00017039	0	C100	6	-0.96	0.086	glutathione S-transferase GST 36 {Zea mays;}
Zm.561.1.A1_at	S1587-17	24	1.42	0.002	glutathione S-transferase 23	MZ00017039	0	L53	6	-0.85	0.13	glutathione S-transferase GST 36 {Zea mays;}
Zm.561.1.A1_at	S1587-17	24	1.42	0.002	glutathione S-transferase 23	MZ00017039	0	C100	6	-0.96	0.086	glutathione S-transferase GST 36 {Zea mays;}
Zm.7151.1.A1_at	S1587-17	72	-1.02	0.014	alanine aminotransferase	MZ00016846	0	L53	24	1.93	0.105	putative alanine aminotransferase {Oryza sativa (japonica cultivar-group);}
Zm.7453.1.A1_at	Cat100_6	72	1.57	0.023	glycosyl hydrolase family 1 expressed	MZ00019319	0	L53	6	-1.18	0.129	beta-glucosidase {Oryza sativa (japonica cultivar-group);}
Zm.7453.1.A1_at	Cat100_6	72	1.57	0.023	glycosyl hydrolase family 1 expressed	MZ00019319	0	L53	24	-1.26	0.076	beta-glucosidase {Oryza sativa (japonica cultivar-group);}
Zm.7453.1.A1_at	S1587-17	24	1.96	0.002	glycosyl hydrolase family 1 expressed	MZ00019319	0	L53	6	-1.18	0.129	beta-glucosidase {Oryza sativa (japonica cultivar-group);}
Zm.7453.1.A1_at	S1587-17	24	1.96	0.002	glycosyl hydrolase family 1 expressed	MZ00019319	0	L53	24	-1.26	0.076	beta-glucosidase {Oryza sativa (japonica cultivar-group);}
Zm.7453.1.A1_at	S1587-17	72	1.1	0.003	glycosyl hydrolase family 1 expressed	MZ00019319	0	L53	6	-1.18	0.129	beta-glucosidase {Oryza sativa (japonica cultivar-group);}
Zm.7453.1.A1_at	S1587-17	72	1.1	0.003	glycosyl hydrolase family 1 expressed	MZ00019319	0	L53	24	-1.26	0.076	beta-glucosidase {Oryza sativa (japonica cultivar-group);}
Zm.7741.2.A1_a_at	Cat100_6	72	1.08	0.023	---NA---	MZ00021309	0	C100	24	-1.26	0.127	N/A
Zm.7882.1.A1_at	S1587-17	72	1.31	0.068	protein	MZ00023168	0	L53	24	-1.23	0.09	putative ORFX {Oryza sativa (japonica cultivar-group);}
Zm.80.1.A1_at	S1587-17	72	-1.08	0.013	beta-amylase	MZ00015602	0	L53	24	1.04	0.117	Beta-amylase (EC 3.2.1.2) (1-4-alpha-D-glucan maltohydrolase). {Zea mays;}
Zm.8476.1.A1_at	S1587-17	72	1.19	0.001	secondary cell wall-related glycosyltransferase family 47	MZ00033130	0	L53	6	-0.47	0.129	unknown protein {Oryza sativa (japonica cultivar-group);}
Zm.8476.1.A1_at	S1587-17	72	1.19	0.001	secondary cell wall-related glycosyltransferase family 47	MZ00033130	0	L53	24	-0.7	0.018	unknown protein {Oryza sativa (japonica cultivar-group);}
Zm.8729.1.A1_at	S1587-17	72	1.22	0.005	---NA---	MZ00025726	0	L53	6	-1.05	0.146	N/A
Zm.8729.1.A1_at	S1587-17	72	1.22	0.005	---NA---	MZ00025726	0	L53	24	-1.58	0.028	N/A
Zm.9218.1.A1_at	S1587-17	24	1.15	0.002	protein	MZ00015846	0	L53	6	-0.61	0.122	acyl-CoA oxidase {Phalaenopsis cv. 'True Lady';}
Zm.9218.1.A1_at	S1587-17	24	1.15	0.002	protein	MZ00015846	0	L53	24	-0.75	0.034	acyl-CoA oxidase {Phalaenopsis cv. 'True Lady';}
Zm.9486.1.A1_at	S1587-17	72	2.98	0.003	3-hydroxyisobutyryl-coenzyme a expressed	MZ00025522	0	L53	24	-2.17	0.104	CoA-thioester hydrolase CHY1 {Arabidopsis thaliana;}
Zm.9601.1.A1_at	Cat100_6	72	1.95	0.023	---NA---	MZ00018461	0	C100	6	-1.34	0.07	N/A
Zm.9601.1.A1_at	S1587-17	72	1.34	0.009	---NA---	MZ00018461	0	C100	6	-1.34	0.07	N/A
Zm.9675.1.A1_at	S1587-17	24	2.42	0.002	chitinase 1	MZ00018372	0	C100	24	-1.18	0.089	class III chitinase RCB4 {Oryza sativa (japonica cultivar-group);}
Zm.9675.1.A1_at	S1587-17	72	3.8	0.001	chitinase 1	MZ00018372	0	C100	24	-1.18	0.089	class III chitinase RCB4 {Oryza sativa (japonica cultivar-group);}
Zm.972.1.A1_at	S1587-17	72	1.1	0.001	---NA---	MZ00017403	0	L53	24	-0.71	0.141	unknown protein {Oryza sativa (japonica cultivar-group);}
Zm.9880.1.S1_at	S1587-17	72	1.03	0.073	iq calmodulin-binding motif family expressed	MZ00026587	0	C100	2	-0.66	0.128	putative calmodulin-binding transcription factor {Oryza sativa (japonica cultivar-group);}
Zm.9880.1.S1_at	S1587-17	72	1.03	0.073	iq calmodulin-binding motif family expressed	MZ00026587	0	L53	24	-0.86	0.133	putative calmodulin-binding transcription factor {Oryza sativa (japonica cultivar-group);}

## Sheet: Table S6
Table S6: Primers designed for Real Time qPCR.
ID	Foward (5' - 3')	Reverse (5' - 3')
Zm.19066.1.S1_at	CCACCGCTACACACAACACT	CTCACTCAAATCAGCACGGA
Zm.125.1.S1_at	GAGTGGACGAGCATGTCATGA	CGCAATGGTCTCGCTGTCT
Zm.17306.1.A1_at	CTGTCCGACGCCAAGCA	TTTAGCCGCTGAGCTCCAA
Zm.13437.2.S1_at	TGGGACGCGCCTGTTG	GTGGCGAGCCATCTTTGG
Zm.1416.1.S1_at	CTTCACCGTTGTGCTCTTCGT	CGACGCCCTTGAAGACCTT
Zm.8215.1.A1_at	GCGCACTTCACCTACATAAACG	CTTGGTTCGTCACCGTCAGA
Zm.19227.1.S1_at	GCGATGGCTGGACCTCAT	CCGGACTAATTAATGTACGAAAG
Zm.17728.1.A1_at	TTGGTTCCATCACCGTCATG	GTTTCCAAGCACGCACACAA
Zm.12454.1.A1_at	CGGCGACCTTTGCTGAAA	CATCACGACGACCGCCTTA
Zm.1871.1.A1_at	GGATGGACCTCGATGACTACC	GCTCGACGCCGTTATCCTT
Zm.10017.1.A1_at	CGGTGCCTGACGACGAAT	TGCGGTGTCAATGTCGAAGT
Zm.6045.1.A1_s_at	TGCCACTGCTATCCTGTGATCT	GAACCGACAGAAACATAACACGAT
